# Supplementary material for: Genome-wide maps of distal gene regulatory enhancers active in the human placenta
Source: PLoS One. 2018 Dec 27;13(12):e0209611. doi: 10.1371/journal.pone.0209611 (PMC6320013; doi:10.1371/journal.pone.0209611)
Supplement: S1 Table — This table contains the results of applying GREAT functional enrichment analysis with default parameters to the 4562 high-confidence (high-conf) and 33,010 candidate (candidate) enhancer predictions. (XLSX) [file pone.0209611.s002.xlsx]

## Sheet: high-conf
Ontology	# Term Name	Binom Rank	Binom Raw P-Value	Binom FDR Q-Val	Binom Fold Enrichment	Binom Observed Region Hits	Binom Region Set Coverage	Hyper Rank	Hyper FDR Q-Val	Hyper Fold Enrichment	Hyper Observed Gene Hits	Hyper Total Genes	Hyper Gene Set Coverage
GO Molecular Function	transforming growth factor beta receptor binding	13	7.25985e-22	2.05956e-19	4.7864	59	1.29%	59	2.88524e-3	2.9427	13	20	0.33%
	type I transforming growth factor beta receptor binding	18	1.00242e-18	2.05385e-16	6.0716	40	0.88%	80	3.03036e-2	3.8805	6	7	0.15%
	platelet-derived growth factor binding	21	4.65044e-17	8.16706e-15	5.5623	39	0.85%	42	2.11667e-4	4.1157	10	11	0.25%
	receptor tyrosine kinase binding	39	1.63152e-12	1.54283e-10	2.7248	66	1.45%	91	4.39944e-2	2.0801	17	37	0.43%
	Rho GTPase activator activity	67	3.92291e-10	2.15935e-8	2.4407	63	1.38%	58	2.34140e-3	2.3828	20	38	0.50%
	RNA polymerase II transcription factor binding transcription factor activity involved in negative regulation of transcription	112	5.70783e-7	1.87951e-5	2.1324	53	1.16%	71	1.40048e-2	2.4253	15	28	0.38%
	insulin-like growth factor binding	150	1.21243e-5	2.98096e-4	2.2716	35	0.77%	70	1.22831e-2	2.5352	14	25	0.35%
	R-SMAD binding	161	1.75076e-5	4.01045e-4	2.2936	33	0.72%	68	7.46862e-3	2.8593	12	19	0.30%
	type II transforming growth factor beta receptor binding	165	2.13370e-5	4.76914e-4	3.5363	16	0.35%	80	3.03036e-2	3.8805	6	7	0.15%
															Same data as the one next to it, just expanded to include more terms
GO Biological Process	transforming growth factor beta receptor signaling pathway	13	2.04639e-33	1.64341e-30	2.8557	177	3.88%	155	1.34158e-8	2.1558	60	126	1.51%		GO Biological Process	transforming growth factor beta receptor signaling pathway	13	2.04639e-33	1.64341e-30	2.8557	177	3.88%	155	1.34158e-8	2.1558	60	126	1.51%
	cellular response to transforming growth factor beta stimulus	27	1.45386e-29	5.62160e-27	2.3711	216	4.73%	110	1.91983e-10	2.1475	74	156	1.86%			cellular response to transforming growth factor beta stimulus	27	1.45386e-29	5.62160e-27	2.3711	216	4.73%	110	1.91983e-10	2.1475	74	156	1.86%
	response to transforming growth factor beta stimulus	28	5.28509e-29	1.97058e-26	2.3417	217	4.76%	104	9.24249e-11	2.1627	75	157	1.88%			response to transforming growth factor beta stimulus	28	5.28509e-29	1.97058e-26	2.3417	217	4.76%	104	9.24249e-11	2.1627	75	157	1.88%
	platelet-derived growth factor receptor-beta signaling pathway	40	2.51421e-26	6.56209e-24	13.1701	34	0.75%	776	3.45722e-2	3.7727	5	6	0.13%			platelet-derived growth factor receptor-beta signaling pathway	40	2.51421e-26	6.56209e-24	13.1701	34	0.75%	776	3.45722e-2	3.7727	5	6	0.13%
	modulation by virus of host morphology or physiology	47	5.05841e-25	1.12361e-22	2.0023	263	5.77%	467	1.69673e-3	1.3970	108	350	2.71%			modulation by virus of host morphology or physiology	47	5.05841e-25	1.12361e-22	2.0023	263	5.77%	467	1.69673e-3	1.3970	108	350	2.71%
	regulation of cell shape	66	2.90211e-23	4.59062e-21	2.6601	136	2.98%	230	1.93078e-6	2.0578	50	110	1.25%			regulation of cell shape	66	2.90211e-23	4.59062e-21	2.6601	136	2.98%	230	1.93078e-6	2.0578	50	110	1.25%
	response to hypoxia	76	3.08199e-22	4.23369e-20	2.0890	210	4.60%	321	7.25695e-5	1.6183	79	221	1.98%			response to hypoxia	76	3.08199e-22	4.23369e-20	2.0890	210	4.60%	321	7.25695e-5	1.6183	79	221	1.98%
	response to decreased oxygen levels	82	6.01521e-22	7.65839e-20	2.0683	212	4.65%	319	6.57982e-5	1.6169	80	224	2.01%			response to decreased oxygen levels	82	6.01521e-22	7.65839e-20	2.0683	212	4.65%	319	6.57982e-5	1.6169	80	224	2.01%
	negative regulation of ERBB signaling pathway	83	6.28973e-22	7.91142e-20	3.6597	80	1.75%	392	4.44778e-4	2.3714	22	42	0.55%			negative regulation of ERBB signaling pathway	83	6.28973e-22	7.91142e-20	3.6597	80	1.75%	392	4.44778e-4	2.3714	22	42	0.55%
	platelet activation	90	1.70614e-21	1.97912e-19	2.0784	205	4.49%	346	1.37057e-4	1.6078	76	214	1.91%			platelet activation	90	1.70614e-21	1.97912e-19	2.0784	205	4.49%	346	1.37057e-4	1.6078	76	214	1.91%
	positive regulation of catenin import into nucleus	111	3.62486e-20	3.40933e-18	5.8173	45	0.99%	701	2.40625e-2	3.1691	7	10	0.18%			positive regulation of catenin import into nucleus	111	3.62486e-20	3.40933e-18	5.8173	45	0.99%	701	2.40625e-2	3.1691	7	10	0.18%
	negative regulation of epidermal growth factor receptor signaling pathway	123	1.32841e-19	1.12753e-17	3.5010	75	1.64%	430	9.77825e-4	2.3188	21	41	0.53%			negative regulation of epidermal growth factor receptor signaling pathway	123	1.32841e-19	1.12753e-17	3.5010	75	1.64%	430	9.77825e-4	2.3188	21	41	0.53%
	regulation of protein catabolic process	125	1.60297e-19	1.33880e-17	2.0247	197	4.32%	415	6.64743e-4	1.6114	63	177	1.58%			regulation of protein catabolic process	125	1.60297e-19	1.33880e-17	2.0247	197	4.32%	415	6.64743e-4	1.6114	63	177	1.58%
	phagocytosis	134	7.78089e-19	6.06213e-17	2.3280	139	3.05%	196	1.42648e-7	2.0193	62	139	1.56%			phagocytosis	134	7.78089e-19	6.06213e-17	2.3280	139	3.05%	196	1.42648e-7	2.0193	62	139	1.56%
	positive regulation of cellular catabolic process	138	1.18224e-18	8.94391e-17	2.3950	130	2.85%	377	2.80990e-4	1.8032	47	118	1.18%			positive regulation of cellular catabolic process	138	1.18224e-18	8.94391e-17	2.3950	130	2.85%	377	2.80990e-4	1.8032	47	118	1.18%
	negative regulation of kinase activity	144	7.61736e-18	5.52259e-16	2.0150	181	3.97%	383	3.52216e-4	1.6239	66	184	1.66%			negative regulation of kinase activity	144	7.61736e-18	5.52259e-16	2.0150	181	3.97%	383	3.52216e-4	1.6239	66	184	1.66%
	negative regulation of transforming growth factor beta receptor signaling pathway	164	5.26764e-17	3.35330e-15	2.8180	88	1.93%	318	6.52955e-5	2.1950	32	66	0.80%			negative regulation of transforming growth factor beta receptor signaling pathway	164	5.26764e-17	3.35330e-15	2.8180	88	1.93%	318	6.52955e-5	2.1950	32	66	0.80%
	regulation of transcription from RNA polymerase II promoter in response to stress	171	1.42137e-16	8.67782e-15	3.7606	57	1.25%	478	1.95019e-3	2.3248	19	37	0.48%			regulation of transcription from RNA polymerase II promoter in response to stress	171	1.42137e-16	8.67782e-15	3.7606	57	1.25%	478	1.95019e-3	2.3248	19	37	0.48%
	negative regulation of sequence-specific DNA binding transcription factor activity	175	3.36612e-16	2.00813e-14	2.1417	141	3.09%	436	1.03866e-3	1.7412	45	117	1.13%			negative regulation of sequence-specific DNA binding transcription factor activity	175	3.36612e-16	2.00813e-14	2.1417	141	3.09%	436	1.03866e-3	1.7412	45	117	1.13%
	regulation of DNA-dependent transcription in response to stress	187	8.31126e-16	4.64008e-14	3.4229	61	1.34%	452	1.47473e-3	2.2636	21	42	0.53%			regulation of DNA-dependent transcription in response to stress	187	8.31126e-16	4.64008e-14	3.4229	61	1.34%	452	1.47473e-3	2.2636	21	42	0.53%
																platelet-derived growth factor receptor signaling pathway	191	1.17351e-15	6.41436e-14	3.1741	67	1.47%	256	8.65448e-6	3.0182	20	30	0.50%
GO Cellular Component	actin cytoskeleton	14	1.11863e-37	1.01076e-35	2.0970	358	7.85%	19	2.95467e-5	1.4827	131	400	3.29%			Golgi vesicle transport	194	1.34596e-15	7.24320e-14	2.1097	140	3.07%	469	1.70495e-3	1.5681	62	179	1.56%
	focal adhesion	15	6.69464e-37	5.64581e-35	3.0786	175	3.84%	16	1.97866e-5	1.9007	55	131	1.38%			cellular response to decreased oxygen levels	195	1.37676e-15	7.37099e-14	2.5784	93	2.04%	316	6.41962e-5	2.0294	39	87	0.98%
	cell-substrate adherens junction	17	9.41633e-36	7.00686e-34	3.0112	175	3.84%	23	4.41199e-5	1.8444	55	135	1.38%			cellular response to hypoxia	206	3.28216e-15	1.66338e-13	2.5706	91	1.99%	342	1.22461e-4	2.0004	38	86	0.95%
	anchoring junction	18	2.92152e-35	2.05318e-33	2.3083	273	5.98%	10	3.11082e-8	1.8568	89	217	2.23%			SMAD protein complex assembly	210	4.43706e-15	2.20585e-13	6.7119	29	0.64%	739	3.01550e-2	3.3954	6	8	0.15%
	adherens junction	19	3.88872e-35	2.58907e-33	2.3617	260	5.70%	11	5.67827e-8	1.8788	83	200	2.08%			regulation of catenin import into nucleus	212	5.13621e-15	2.52934e-13	3.5460	55	1.21%	652	1.44486e-2	2.4694	12	22	0.30%
	actin filament bundle	20	7.93832e-35	5.02099e-33	4.6305	100	2.19%	33	1.71572e-3	2.2155	23	47	0.58%			regulation of transcription from RNA polymerase II promoter in response to hypoxia	220	1.32565e-14	6.29081e-13	3.7930	49	1.07%	449	1.38945e-3	2.5870	16	28	0.40%
	stress fiber	21	1.30085e-34	7.83610e-33	4.6467	99	2.17%	35	2.40422e-3	2.2133	22	45	0.55%			placenta development	222	1.39291e-14	6.55042e-13	2.0328	142	3.11%	633	1.11543e-2	1.5531	47	137	1.18%
	actomyosin	24	1.31724e-33	6.94294e-32	4.1632	108	2.37%	31	1.27793e-3	2.1401	26	55	0.65%			embryonic placenta development	226	2.19909e-14	1.01586e-12	2.2038	116	2.54%	515	2.99069e-3	1.8109	34	85	0.85%
	cell-substrate junction	26	1.25408e-30	6.10157e-29	2.6922	178	3.90%	18	2.58000e-5	1.8491	58	142	1.46%			adherens junction assembly	237	6.93168e-14	3.05345e-12	3.5668	50	1.10%	549	4.43346e-3	2.5352	14	25	0.35%
	cell cortex	28	4.16847e-28	1.88325e-26	2.2307	232	5.09%	17	2.71950e-5	1.6896	78	209	1.96%			negative regulation of pathway-restricted SMAD protein phosphorylation	241	1.11510e-13	4.83055e-12	5.1103	33	0.72%	776	3.45722e-2	3.7727	5	6	0.13%
	extracellular vesicular exosome	34	5.04897e-18	1.87851e-16	2.8329	93	2.04%	67	3.62957e-2	1.6902	28	75	0.70%			regulation of transcription from RNA polymerase II promoter in response to oxidative stress	244	2.18214e-13	9.33669e-12	8.1142	22	0.48%	776	3.45722e-2	3.7727	5	6	0.13%
	cytoplasmic side of plasma membrane	40	4.29641e-15	1.35874e-13	2.3498	107	2.35%	24	2.14524e-4	1.8971	44	105	1.10%			cellular response to oxygen levels	256	4.68932e-13	1.91236e-11	2.3118	94	2.06%	365	2.00654e-4	1.9265	40	94	1.00%
	basement membrane	43	2.19549e-14	6.45882e-13	2.1466	123	2.70%	28	6.21954e-4	1.8985	39	93	0.98%			negative regulation of catabolic process	272	1.29919e-12	4.98660e-11	2.1131	110	2.41%	720	2.50496e-2	1.6005	35	99	0.88%
	clathrin vesicle coat	47	3.18719e-13	8.57830e-12	4.6350	35	0.77%	37	4.70812e-3	2.8593	12	19	0.30%			regulation of ERBB signaling pathway	278	1.55903e-12	5.85479e-11	2.3087	90	1.97%	588	7.97447e-3	1.8520	27	66	0.68%
	extrinsic to plasma membrane	48	4.47543e-13	1.17946e-11	2.2903	96	2.10%	43	5.67009e-3	1.7898	34	86	0.85%			positive regulation of protein complex assembly	291	3.85417e-12	1.38273e-10	2.1336	103	2.26%	694	2.32989e-2	1.5978	36	102	0.90%
	extrinsic to cytoplasmic side of plasma membrane	52	2.68738e-12	6.53757e-11	2.6467	68	1.49%	31	1.27793e-3	2.1401	26	55	0.65%			regulation of transforming growth factor beta receptor signaling pathway	307	9.24180e-12	3.14281e-10	2.0590	108	2.37%	243	4.06060e-6	2.1191	44	94	1.10%
	AP-2 adaptor complex	53	3.70259e-12	8.83732e-11	5.7243	26	0.57%	40	5.21649e-3	3.9613	7	8	0.18%			hippo signaling cascade	311	1.16371e-11	3.90647e-10	3.3240	45	0.99%	765	3.29784e-2	2.2636	12	24	0.30%
	clathrin coat of coated pit	61	1.20386e-10	2.49653e-9	4.2411	30	0.66%	48	9.70405e-3	3.1342	9	13	0.23%			regulation of epidermal growth factor receptor signaling pathway	320	1.85376e-11	6.04789e-10	2.2588	85	1.86%	621	1.08527e-2	1.8392	26	64	0.65%
	caveola	70	1.53497e-9	2.77390e-8	2.1081	80	1.75%	59	1.98666e-2	1.8255	25	62	0.63%			actin cytoskeleton reorganization	367	1.53835e-10	4.37612e-9	2.3679	70	1.53%	660	1.67044e-2	2.0373	18	40	0.45%
	apicolateral plasma membrane	85	1.71256e-8	2.54869e-7	3.5852	28	0.61%	39	5.32099e-3	3.6218	8	10	0.20%			activation of MAPKK activity	368	1.66146e-10	4.71350e-9	2.3635	70	1.53%	451	1.47242e-3	2.0121	28	63	0.70%
																regulation of hyaluronan biosynthetic process	382	2.33122e-10	6.37118e-9	9.2485	15	0.33%	756	3.28352e-2	4.5272	4	4	0.10%
Mouse Phenotype	decreased placental labyrinth size	16	5.86237e-36	2.90114e-33	4.8333	99	2.17%	288	7.44694e-5	2.4694	24	44	0.60%			negative regulation of carbohydrate metabolic process	388	2.59864e-10	6.99221e-9	3.3885	38	0.83%	630	1.10563e-2	2.3475	14	27	0.35%
	abnormal placenta labyrinth size	23	1.51394e-33	5.21190e-31	4.3782	102	2.24%	281	5.92030e-5	2.4022	26	49	0.65%			regulation of transforming growth factor beta2 production	392	3.03111e-10	8.07266e-9	4.6503	26	0.57%	624	1.09979e-2	3.8805	6	7	0.15%
	abnormal placenta labyrinth morphology	28	5.42890e-31	1.53522e-28	2.4442	214	4.69%	118	1.02486e-8	1.9774	76	174	1.91%			positive regulation of Rho GTPase activity	409	6.66648e-10	1.70166e-8	2.0831	86	1.89%	484	1.95858e-3	1.8675	33	80	0.83%
	flaky skin	30	1.14485e-30	3.02165e-28	6.9213	61	1.34%	941	4.66764e-2	2.2636	10	20	0.25%			positive regulation of nucleocytoplasmic transport	441	1.34169e-9	3.17625e-8	2.0052	91	1.99%	722	2.54044e-2	1.6511	31	85	0.78%
	cortical renal glomerulopathies	34	8.47716e-29	1.97418e-26	2.5083	189	4.14%	486	2.66291e-3	1.5434	60	176	1.51%			negative regulation of cellular carbohydrate metabolic process	482	4.07412e-9	8.82445e-8	3.3029	34	0.75%	692	2.27728e-2	2.3620	12	23	0.30%
	abnormal placenta vasculature	39	4.36714e-27	8.86642e-25	2.5181	176	3.86%	87	1.30100e-10	2.2812	65	129	1.63%			exocrine system development	483	4.11487e-9	8.89426e-8	2.1292	74	1.62%	688	2.15721e-2	1.9549	19	44	0.48%
	abnormal hemoglobin	50	5.15896e-26	8.16973e-24	2.1536	231	5.06%	276	5.50647e-5	1.5891	86	245	2.16%			salivary gland morphogenesis	504	6.43341e-9	1.33263e-7	2.2806	62	1.36%	559	5.55015e-3	2.3366	16	31	0.40%
	abnormal erythrocyte cell number	65	4.17658e-24	5.08772e-22	2.0322	244	5.35%	233	1.32737e-5	1.6328	88	244	2.21%			focal adhesion assembly	511	8.74151e-9	1.78594e-7	3.6015	29	0.64%	733	2.89797e-2	2.5151	10	18	0.25%
	abnormal fibroblast migration	67	7.08971e-24	8.37855e-22	3.6156	89	1.95%	143	9.30559e-8	3.1439	25	36	0.63%			blood vessel endothelial cell migration	516	1.05150e-8	2.12745e-7	2.6241	46	1.01%	455	1.54449e-3	2.7557	14	23	0.35%
	abnormal circulating cytokine level	74	1.75670e-23	1.87967e-21	2.1513	208	4.56%	585	7.46209e-3	1.3917	83	270	2.08%			salivary gland development	540	2.18039e-8	4.21543e-7	2.1872	63	1.38%	566	5.83158e-3	2.2636	17	34	0.43%
	abnormal tumor necrosis factor level	75	1.86302e-23	1.96685e-21	2.4592	158	3.46%	353	4.38169e-4	1.6463	60	165	1.51%			post-Golgi vesicle-mediated transport	552	3.38068e-8	6.39389e-7	2.1600	63	1.38%	801	3.91530e-2	1.6463	28	77	0.70%
	skin papilloma	79	1.06063e-22	1.06304e-20	4.2303	70	1.53%	544	4.83283e-3	2.1504	19	40	0.48%			positive regulation of cell-matrix adhesion	555	3.47225e-8	6.53158e-7	2.4885	47	1.03%	637	1.16219e-2	2.2636	15	30	0.38%
	increased urine protein level	80	1.06569e-22	1.05476e-20	2.3761	163	3.57%	751	2.17440e-2	1.4691	49	151	1.23%			Fc-gamma receptor signaling pathway involved in phagocytosis	560	4.10072e-8	7.64492e-7	2.0663	69	1.51%	274	1.53137e-5	2.2317	35	71	0.88%
	increased circulating tumor necrosis factor level	83	1.50652e-22	1.43719e-20	3.6753	82	1.80%	733	2.07659e-2	1.6902	28	75	0.70%			Fc receptor mediated stimulatory signaling pathway	563	4.22434e-8	7.83340e-7	2.0646	69	1.51%	284	2.26674e-5	2.2007	35	72	0.88%
	decreased fibroblast cell migration	85	1.62536e-22	1.51407e-20	3.6012	84	1.84%	137	4.56800e-8	3.2925	24	33	0.60%			Fc-gamma receptor signaling pathway	564	4.28615e-8	7.93393e-7	2.0638	69	1.51%	284	2.26674e-5	2.2007	35	72	0.88%
	abnormal placental labyrinth vasculature morphology	92	7.19303e-22	6.19070e-20	2.7015	124	2.72%	112	4.41139e-9	2.4112	49	92	1.23%			low-density lipoprotein particle clearance	571	5.22498e-8	9.55320e-7	5.0050	18	0.39%	701	2.40625e-2	3.1691	7	10	0.18%
	increased body temperature	95	9.21844e-22	7.68333e-20	4.4702	63	1.38%	568	6.59523e-3	2.2636	16	32	0.40%			negative regulation of osteoblast differentiation	591	9.21052e-8	1.62704e-6	2.2876	52	1.14%	639	1.19479e-2	2.1950	16	33	0.40%
	extramedullary hematopoiesis	98	1.35404e-21	1.09401e-19	2.3352	160	3.51%	315	1.80562e-4	1.7013	59	157	1.48%			cell-substrate junction assembly	592	9.49407e-8	1.67429e-6	2.5841	41	0.90%	442	1.29285e-3	2.3894	19	36	0.48%
	abnormal blood urea nitrogen level	99	2.63467e-21	2.10721e-19	2.1923	180	3.95%	575	6.85796e-3	1.5283	53	157	1.33%			actin filament bundle assembly	634	2.59426e-7	4.27194e-6	2.4528	42	0.92%	700	2.40879e-2	2.0696	16	35	0.40%
	abnormal brain vasculature morphology	102	3.23912e-21	2.51444e-19	3.2333	91	1.99%	356	4.64356e-4	2.1798	26	54	0.65%			regulation of execution phase of apoptosis	641	3.33414e-7	5.43034e-6	4.0029	20	0.44%	712	2.44239e-2	2.7163	9	15	0.23%
																regulation of peptidyl-threonine phosphorylation	671	5.53861e-7	8.61744e-6	2.4735	39	0.85%	750	3.17202e-2	2.3714	11	21	0.28%
Disease Ontology	neoplasm of body of uterus	34	5.36797e-26	3.52865e-24	2.6702	152	3.33%	113	1.12705e-3	1.7606	42	108	1.05%			commissural neuron axon guidance	676	5.95628e-7	9.19876e-6	3.4471	23	0.50%	776	3.45722e-2	3.7727	5	6	0.13%
	smooth muscle tumor	37	2.48017e-25	1.49816e-23	2.8613	132	2.89%	160	1.29572e-2	1.6263	37	103	0.93%			negative regulation of lipid storage	686	7.38698e-7	1.12420e-5	3.6510	21	0.46%	806	3.96866e-2	2.5466	9	16	0.23%
	nephritis	40	1.13660e-24	6.35075e-23	2.2028	208	4.56%	170	1.72255e-2	1.4148	65	208	1.63%			regulation of generation of precursor metabolites and energy	690	8.08694e-7	1.22359e-5	2.0295	58	1.27%	684	2.02692e-2	1.8109	24	60	0.60%
	uterine corpus soft tissue neoplasm	43	2.01495e-24	1.04731e-22	2.9511	121	2.65%	145	6.97757e-3	1.7372	33	86	0.83%			neuron cellular homeostasis	700	1.00695e-6	1.50180e-5	4.8299	15	0.33%	756	3.28352e-2	4.5272	4	4	0.10%
	progressive multifocal leukoencephalopathy	49	1.16189e-22	5.29965e-21	3.5874	85	1.86%	201	3.53993e-2	1.7354	23	60	0.58%			cellular response to amino acid stimulus	718	1.46286e-6	2.12705e-5	2.1149	50	1.10%	361	1.96332e-4	2.4215	23	43	0.58%
	osteoarthritis	70	9.47687e-20	3.02583e-18	2.0023	205	4.49%	80	2.77793e-5	1.7038	70	186	1.76%			positive regulation of mRNA catabolic process	728	2.08722e-6	2.99321e-5	3.1945	23	0.50%	496	2.36773e-3	3.2337	10	14	0.25%
	fibroid tumor	73	1.70701e-19	5.22625e-18	2.8038	103	2.26%	175	1.99773e-2	1.6768	30	81	0.75%			positive regulation of chondrocyte differentiation	731	2.16482e-6	3.09176e-5	2.3341	39	0.85%	476	1.88104e-3	3.1125	11	16	0.28%
	myomatous neoplasm	75	2.63191e-19	7.84308e-18	2.1285	173	3.79%	132	4.27885e-3	1.5459	56	164	1.41%			cellular response to vascular endothelial growth factor stimulus	745	2.92523e-6	4.09925e-5	2.3330	38	0.83%	410	5.97332e-4	2.8295	15	24	0.38%
	uterine fibroid	79	6.34088e-19	1.79391e-17	2.7494	103	2.26%	181	2.41172e-2	1.6563	30	82	0.75%			negative regulation of hematopoietic progenitor cell differentiation	747	3.03763e-6	4.24536e-5	5.0782	13	0.28%	750	3.17202e-2	2.3714	11	21	0.28%
	uterine neoplasm	80	7.14734e-19	1.99679e-17	2.1113	172	3.77%	151	8.60963e-3	1.5399	50	147	1.25%			negative regulation of mitotic cell cycle	757	3.62781e-6	5.00322e-5	2.4075	35	0.77%	549	4.43346e-3	2.5352	14	25	0.35%
	Adenoviridae infectious disease	82	1.65713e-18	4.51669e-17	2.4232	126	2.76%	164	1.52138e-2	1.5906	39	111	0.98%			regulation of nuclear-transcribed mRNA catabolic process, deadenylation-dependent decay	762	3.85205e-6	5.27761e-5	3.2777	21	0.46%	596	8.48351e-3	3.2925	8	11	0.20%
	muscle tissue neoplasm	87	8.26050e-18	2.12209e-16	2.0509	173	3.79%	156	1.16784e-2	1.4826	56	171	1.41%			cardiac vascular smooth muscle cell differentiation	769	4.18583e-6	5.68272e-5	4.5762	14	0.31%	776	3.45722e-2	3.7727	5	6	0.13%
	gastric adenocarcinoma	94	1.00855e-16	2.39799e-15	2.4792	108	2.37%	159	1.28858e-2	1.6786	33	89	0.83%			positive regulation of protein binding	782	5.00089e-6	6.67638e-5	2.1306	44	0.96%	731	2.79482e-2	1.9115	19	45	0.48%
	stomach carcinoma	99	1.98242e-16	4.47547e-15	2.4537	108	2.37%	182	2.63983e-2	1.6064	33	93	0.83%			endothelial cell development	811	8.44994e-6	1.08776e-4	2.1725	40	0.88%	380	3.17500e-4	2.7487	17	28	0.43%
	pancreatic ductal adenocarcinoma	130	1.30944e-13	2.25123e-12	2.2326	106	2.32%	114	1.21324e-3	1.8109	38	95	0.95%			establishment or maintenance of apical/basal cell polarity	813	8.72579e-6	1.12051e-4	2.6484	27	0.59%	750	3.17202e-2	2.3714	11	21	0.28%
	malignant neoplasm of muscle	144	7.57386e-13	1.17553e-11	2.0997	114	2.50%	188	2.79060e-2	1.5869	34	97	0.85%			regulation of phagocytosis	830	1.16368e-5	1.46372e-4	2.1656	39	0.85%	737	2.95504e-2	1.9402	18	42	0.45%
	meningioma	162	7.34472e-12	1.01330e-10	2.4025	78	1.71%	193	3.02026e-2	1.7149	25	66	0.63%			negative regulation of glycolysis	849	1.38628e-5	1.70468e-4	4.3938	13	0.28%	604	9.07095e-3	4.5272	5	5	0.13%
	keratosis	171	2.05569e-11	2.68682e-10	2.5032	69	1.51%	148	7.84612e-3	1.8863	25	60	0.63%			regulation of phosphatidylinositol 3-kinase activity	865	1.83548e-5	2.21531e-4	2.0553	42	0.92%	338	1.19469e-4	2.6631	20	34	0.50%
	adult respiratory distress syndrome	207	2.05832e-9	2.22239e-8	3.1369	38	0.83%	163	1.50184e-2	2.1906	15	31	0.38%			desmosome organization	885	2.34420e-5	2.76536e-4	3.5082	16	0.35%	624	1.09979e-2	3.8805	6	7	0.15%
	respiratory failure	259	1.86805e-7	1.61200e-6	2.2756	50	1.10%	137	4.77503e-3	1.9755	24	55	0.60%			vascular smooth muscle cell development	896	2.80023e-5	3.26277e-4	4.1014	13	0.28%	776	3.45722e-2	3.7727	5	6	0.13%
																positive regulation of nuclear-transcribed mRNA catabolic process, deadenylation-dependent decay	897	2.80729e-5	3.26734e-4	3.0535	19	0.42%	701	2.40625e-2	3.1691	7	10	0.18%
MSigDB Cancer Neighborhood	Neighborhood of CDH11	10	1.55216e-10	6.62771e-9	2.7584	53	1.16%	1	4.97142e-4	3.0785	17	25	0.43%			positive regulation of cholesterol metabolic process	910	3.26825e-5	3.74950e-4	4.7238	11	0.24%	501	2.41321e-3	4.5272	6	6	0.15%
																positive regulation of steroid biosynthetic process	912	3.30337e-5	3.78149e-4	3.0161	19	0.42%	670	1.82429e-2	3.0182	8	12	0.20%
PANTHER Pathway	Integrin signalling pathway	1	1.20307e-39	1.82866e-37	2.7152	229	5.02%	1	3.83156e-7	1.9247	71	167	1.78%			atrioventricular valve morphogenesis	916	3.39573e-5	3.87024e-4	3.0097	19	0.42%	701	2.40625e-2	3.1691	7	10	0.18%
	Hedgehog signaling pathway	2	1.34215e-9	1.02004e-7	3.3133	36	0.79%	8	2.61645e-3	2.8593	12	19	0.30%			positive regulation of cholesterol biosynthetic process	969	5.45247e-5	5.87449e-4	4.9001	10	0.22%	604	9.07095e-3	4.5272	5	5	0.13%
	B cell activation	6	1.23499e-7	3.12865e-6	2.1391	59	1.29%	7	2.96434e-3	1.9950	26	59	0.65%			regulation of hematopoietic progenitor cell differentiation	1012	8.14993e-5	8.40764e-4	2.4086	25	0.55%	507	2.74184e-3	2.3283	18	35	0.45%
	p38 MAPK pathway	11	3.42967e-6	4.73918e-5	2.1862	43	0.94%	4	1.23793e-3	2.4576	19	35	0.48%			filopodium assembly	1026	9.51789e-5	9.68487e-4	2.4903	23	0.50%	827	4.61425e-2	2.2636	11	22	0.28%
																positive regulation of hormone biosynthetic process	1033	1.04161e-4	1.05270e-3	3.0823	16	0.35%	615	1.01775e-2	3.5212	7	9	0.18%
MSigDB Pathway	Focal adhesion	1	1.82590e-45	2.41019e-42	2.6280	278	6.09%	1	2.54060e-8	1.9565	86	199	2.16%			positive regulation of phosphatidylinositol 3-kinase activity	1040	1.11693e-4	1.12122e-3	2.1975	29	0.64%	367	2.27391e-4	2.8974	16	25	0.40%
	Adherens junction	2	3.49569e-38	2.30715e-35	3.3201	163	3.57%	4	9.54029e-7	2.4522	39	72	0.98%			metanephric glomerulus vasculature development	1041	1.12192e-4	1.12516e-3	3.0620	16	0.35%	776	3.45722e-2	3.7727	5	6	0.13%
	Signaling events mediated by TCPTP	3	1.76289e-26	7.75673e-24	3.8847	91	1.99%	14	5.63015e-5	2.5723	25	44	0.63%			positive regulation of lipid kinase activity	1067	1.40268e-4	1.37245e-3	2.1674	29	0.64%	391	4.40914e-4	2.7860	16	26	0.40%
	PDGFR-beta signaling pathway	4	3.08093e-25	1.01671e-22	2.6423	150	3.29%	16	1.01497e-4	1.8457	53	130	1.33%			coronary vasculature morphogenesis	1108	2.14516e-4	2.02125e-3	3.0124	15	0.33%	739	3.01550e-2	3.3954	6	8	0.15%
	Genes involved in Platelet activation, signaling and aggregation	5	1.40002e-24	3.69606e-22	2.2396	200	4.38%	42	1.51159e-3	1.5548	68	198	1.71%			regulation of anoikis	1133	2.70432e-4	2.49189e-3	2.2221	25	0.55%	816	4.41459e-2	2.3828	10	19	0.25%
	Erk1/Erk2 Mapk Signaling pathway	6	3.04769e-24	6.70492e-22	4.8538	65	1.42%	6	7.70887e-6	3.2337	20	28	0.50%			viral entry into host cell	1164	3.35910e-4	3.01280e-3	2.8847	15	0.33%	712	2.44239e-2	2.7163	9	15	0.23%
	Regulation of actin cytoskeleton	7	4.44237e-24	8.37704e-22	2.1188	221	4.84%	5	7.96716e-6	1.7511	82	212	2.06%			regulation of cholesterol metabolic process	1188	4.25179e-4	3.73642e-3	2.4598	19	0.42%	643	1.23474e-2	2.6210	11	19	0.28%
	Genes involved in Signaling by TGF-beta Receptor Complex	8	5.12868e-24	8.46232e-22	3.4822	94	2.06%	26	3.26584e-4	2.1882	29	60	0.73%			coronary vasculature development	1213	5.19713e-4	4.47304e-3	2.4184	19	0.42%	769	3.33269e-2	2.7860	8	13	0.20%
	Genes involved in Transcriptional activity of SMAD2/SMAD3:SMAD4 heterotrimer	10	4.31795e-23	5.69969e-21	4.2461	71	1.56%	131	2.33508e-2	2.0121	16	36	0.40%			regulation of B cell apoptotic process	1247	6.49172e-4	5.43493e-3	2.6028	16	0.35%	712	2.44239e-2	2.7163	9	15	0.23%
	Endocytosis	12	1.05688e-21	1.16257e-19	2.2793	169	3.70%	21	2.06197e-4	1.6758	67	181	1.68%
	Insulin signaling pathway	14	1.09251e-20	1.03008e-18	2.3896	146	3.20%	37	7.98752e-4	1.7059	52	138	1.30%
	Regulation of nuclear SMAD2/3 signaling	16	2.31515e-20	1.91000e-18	2.5504	127	2.78%	34	6.69990e-4	1.9562	35	81	0.88%
	HIF-1-alpha transcription factor network	17	7.13673e-20	5.54146e-18	2.8576	102	2.24%	7	7.21202e-6	2.4008	35	66	0.88%
	Posttranslational regulation of adherens junction stability and dissassembly	18	1.14052e-19	8.36380e-18	2.9295	97	2.13%	35	7.32712e-4	2.2636	24	48	0.60%
	Genes involved in TGF-beta receptor signaling activates SMADs	19	2.17478e-19	1.51090e-17	4.4394	56	1.23%	38	8.14872e-4	2.8295	15	24	0.38%
	HIF-2-alpha transcription factor network	20	4.58518e-19	3.02622e-17	3.7364	67	1.47%	110	1.32036e-2	2.1305	16	34	0.40%
	Genes involved in Signaling by PDGF	23	7.94159e-19	4.55778e-17	2.3192	140	3.07%	32	5.44943e-4	1.7881	47	119	1.18%
	Role of Calcineurin-dependent NFAT signaling in lymphocytes	25	2.53644e-18	1.33924e-16	3.1650	80	1.75%	88	8.87596e-3	1.9283	23	54	0.58%
	Stabilization and expansion of the E-cadherin adherens junction	26	3.56907e-18	1.81199e-16	3.2612	76	1.67%	47	1.79319e-3	2.2636	21	42	0.53%
	Keratinocyte Differentiation	27	4.10968e-18	2.00918e-16	3.2836	75	1.64%	23	2.63467e-4	2.4145	24	45	0.60%
MGI Expression: Detected	TS4_second polar body	7	2.89001e-67	3.85486e-64	2.0536	658	14.42%	60	5.59372e-16	1.6138	267	749	6.70%
	TS4_zona pellucida	7	2.89001e-67	3.85486e-64	2.0536	658	14.42%	60	5.59372e-16	1.6138	267	749	6.70%
	TS4_compacted morula	9	1.22388e-65	1.26971e-62	2.0122	673	14.75%	75	6.68713e-15	1.5671	279	806	7.00%
	TS28_decidua	21	2.69356e-39	1.19761e-36	2.5656	250	5.48%	103	2.36574e-12	2.2091	81	166	2.03%
	TS28_renal medullary capillary	34	2.00814e-24	5.51470e-22	7.0907	47	1.03%	1150	4.22562e-2	3.0182	6	9	0.15%
	TS23_rest of skin epidermis	41	3.94606e-21	8.98644e-19	2.3527	154	3.38%	584	1.08449e-3	1.6298	54	150	1.36%
	TS20_gut mesenchyme	75	2.74827e-15	3.42142e-13	4.3552	44	0.96%	932	1.66873e-2	2.7163	9	15	0.23%
	TS24_oral epithelium	83	2.93506e-14	3.30177e-12	2.5167	88	1.93%	398	4.02457e-5	2.3033	29	57	0.73%
	TS14_extraembryonic component	95	3.29984e-13	3.24322e-11	2.1122	116	2.54%	740	4.51580e-3	1.6614	40	109	1.00%
	TS13_yolk sac	106	6.32501e-13	5.57138e-11	2.0073	128	2.81%	631	1.85268e-3	1.6660	46	125	1.15%
	TS11_ectoplacental cone	110	9.78225e-13	8.30335e-11	2.3969	85	1.86%	358	1.70007e-5	2.3871	29	55	0.73%
	TS11_trophectoderm	111	9.93312e-13	8.35545e-11	2.1311	109	2.39%	332	7.95375e-6	2.2040	37	76	0.93%
	TS28_alveolar system	118	2.80685e-12	2.22098e-10	2.1838	99	2.17%	517	4.97221e-4	1.9845	32	73	0.80%
	TS25_extraembryonic component	120	4.25757e-12	3.31275e-10	2.5561	71	1.56%	853	1.09966e-2	1.8416	24	59	0.60%
	TS11_yolk sac	133	3.56259e-11	2.50105e-9	2.2164	86	1.89%	1148	4.19514e-2	1.6403	25	69	0.63%
	TS24_lower jaw molar dental lamina	137	9.28731e-11	6.32960e-9	2.8327	52	1.14%	1013	2.26809e-2	2.1127	14	30	0.35%
	TS11_primary trophoblast giant cell	143	1.34564e-10	8.78616e-9	3.4709	38	0.83%	754	4.95239e-3	2.7666	11	18	0.28%
	TS23_cornea epithelium	149	2.25842e-10	1.41523e-8	2.0534	94	2.06%	797	7.01430e-3	1.7639	30	77	0.75%
	TS28_spleen pulp	158	4.39407e-10	2.59667e-8	2.5930	56	1.23%	1021	2.48175e-2	1.7786	22	56	0.55%
	TS14_midgut	160	5.07798e-10	2.96332e-8	4.1034	29	0.64%	1150	4.22562e-2	3.0182	6	9	0.15%
MSigDB Perturbation	Genes with promoters occupied by SMAD2 or SMAD3 [GeneID=4087, 4088] in HaCaT cells (keratinocyte) according to a ChIP-chip analysis.	1	3.17549e-139	1.06824e-135	2.4065	943	20.67%	2	1.04734e-43	2.0034	358	809	8.98%
	Genes up-regulated upon overexpression of PARVB [GeneID=29780] in MDA-MB-231 cells (breast cancer) cultured in 3D Matrigel only.	2	7.59300e-97	1.27714e-93	2.9358	492	10.78%	19	1.36092e-17	1.8863	175	420	4.39%
	Genes with promoters occupied by PML-RARA fusion [GeneID=5371,5914] protein in acute promyelocytic leukemia(APL) cells NB4 and two APL primary blasts, based on Chip-seq data.	3	3.59162e-96	4.02741e-93	3.0345	466	10.21%	25	4.08720e-16	1.8409	172	423	4.32%
	Genes induced under hypoxia independently of KDM3A [GeneID=55818] in RCC4 cells (renal carcinoma) expressing VHL [GeneID=7428].	4	2.20400e-88	1.85356e-85	2.2345	713	15.63%	8	1.60742e-25	1.8160	282	703	7.08%
	Transcripts depleted from pseudopodia of NIH/3T3 cells (fibroblast) in response to haptotactic migratory stimulus by fibronectin, FN1 [GeneID=2335].	6	7.93905e-62	4.45116e-59	2.2143	518	11.35%	82	8.57873e-9	1.4724	214	658	5.37%
	Genes up-regulated in HeLa cells (cervical cancer) after simultaneus knockdown of all three MBD (methyl-CpG binding domain) proteins MeCP2, MBD1 and MBD2 [GeneID=4204;4152;8932] by RNAi.	7	1.76914e-61	8.50196e-59	2.0591	601	13.17%	323	2.24833e-4	1.2522	260	940	6.52%
	Genes up-regulated in NHEK cells (normal epidermal keratinocytes) after UVB irradiation.	9	5.84836e-58	2.18599e-55	2.5505	373	8.18%	643	1.10546e-2	1.2355	149	546	3.74%
	Genes bound by ESR1 [GeneID=2099] and up-regulated by estradiol [PubChemID=5757] in MCF-7 cells (breast cancer) expressing constitutevly active form of AKT1 [GeneID=207].	10	3.69452e-53	1.24283e-50	2.7771	297	6.51%	169	4.55808e-6	1.6086	97	273	2.43%
	Genes up-regulated in MCF7 cells (breast cancer) after stimulation with NRG1 [GeneID=3084].	11	1.81538e-52	5.55176e-50	3.0182	258	5.66%	29	8.00844e-16	2.3714	88	168	2.21%
	Genes up-regulated in macrophages by aerolysin-related cytotoxic enterotoxin (Act) from Aeromonas hydrophila.	12	4.50486e-52	1.26286e-49	4.6479	151	3.31%	282	9.74425e-5	1.9707	37	85	0.93%
	Myb-regulated genes in MCF7 (breast cancer) and lung epithelial cell lines overexpressing MYBL2, MYBL1 or MYB [GeneID=4605;4603;4602].	13	1.10070e-51	2.84828e-49	2.7068	301	6.60%	159	2.92173e-6	1.5766	109	313	2.74%
	Genes whose expression changes in Calu-6 cells (lung cancer) by TNF [GeneID=7124] were not affected by p38 inhibitor LY479754.	15	8.98273e-51	2.01453e-48	2.1893	438	9.60%	13	4.91003e-20	2.0801	153	333	3.84%
	Class III of genes transiently induced by EGF [GeneID =1950] in 184A1 cells (mammary epithelium).	16	9.50961e-50	1.99939e-47	2.3924	360	7.89%	7	7.19895e-27	2.6176	122	211	3.06%
	Transcripts depleted in pseudopodia of NIH/3T3 cells (fibroblast) in response to the chemotactic migration stimulus by lysophosphatidic acid (LPA) [PubChem=3988].	17	2.20955e-49	4.37231e-47	2.2957	387	8.48%	86	1.04452e-8	1.5760	157	451	3.94%
	Down-regulated genes that vary between HNSCC (head and neck squamous cell carcinoma) groups formed on the basis of their level of pathological differentiation: well vs poorly differentiated tumors.	18	1.06902e-48	1.99789e-46	2.4312	342	7.50%	66	8.20718e-10	1.6900	137	367	3.44%
	Top genes up-regulated in liver tissue from mice with knockout of ZMPSTE24 [GeneID=10269].	19	3.21925e-48	5.69976e-46	6.7285	100	2.19%	178	6.67134e-6	2.7402	23	38	0.58%
	Genes down-regulated in HCT8/S11 cells (colon cancer) engineered to stably express NTN1 [GeneID=1630] off a plasmid vector.	20	4.29680e-43	7.22722e-41	3.0606	207	4.54%	246	4.41935e-5	1.7302	60	157	1.51%
	Genes up-regulated in MCF7 cells (breast cancer) under hypoxia conditions.	21	1.91033e-42	3.06017e-40	2.5896	266	5.83%	32	1.93555e-15	2.3435	88	170	2.21%
	Genes down-regulated in transformed NIH3T3 cells (fibroblasts transformed by activated KRAS [GeneID=3845]) vs normal cells.	22	3.66320e-42	5.60137e-40	3.0048	208	4.56%	110	1.07462e-7	1.9845	64	146	1.61%
	Genes up-regulated in Daudi cells (B lymphocytes) stably expressing CD5 [GeneID=921] off a plasmid vector.	24	2.15760e-41	3.02424e-39	2.1583	369	8.09%	195	1.37302e-5	1.4369	146	460	3.66%
MSigDB Predicted Promoter Motifs	Motif SGCGSSAAA matches E2F1: E2F transcription factor 1&lt;br&gt; TFDP1: transcription factor Dp-1&lt;br&gt; RB1: retinoblastoma 1 (including osteosarcoma)	3	4.74768e-16	9.73274e-14	2.2355	127	2.78%	278	3.85745e-2	1.3073	54	187	1.36%
	Motif GGGGAGGG matches MAZ: MYC-associated zinc finger protein (purine-binding transcription factor)	5	1.56249e-15	1.92187e-13	2.1391	135	2.96%	35	4.57668e-4	1.5993	65	184	1.63%
MSigDB miRNA Motifs	Targets of MicroRNA AGGGCAG,MIR-18A	3	2.12806e-12	1.56767e-10	2.0016	123	2.70%	115	1.04240e-2	1.4420	43	135	1.08%
	Targets of MicroRNA TCTGATC,MIR-383	10	1.07143e-7	2.36786e-6	2.0009	70	1.53%	102	3.95489e-3	1.8863	20	48	0.50%
	Targets of MicroRNA AGCGCAG,MIR-191	20	2.83748e-5	3.13541e-4	3.1667	18	0.39%	135	3.10683e-2	2.4694	6	11	0.15%
MSigDB Oncogenic Signatures	Genes up-regulated in a panel of epithelial cell lines by TGFB1 [Gene ID=7040].	1	2.17099e-30	4.05974e-28	2.2040	258	5.66%	1	2.29080e-16	2.3374	95	184	2.38%
	Genes up-regulated in early serum response of CRL 2091 cells (foreskin fibroblasts).	2	1.65781e-27	1.55005e-25	2.4444	189	4.14%	9	3.03782e-7	1.8958	67	160	1.68%
	Genes up-regulated in DAOY cells (medulloblastoma) upon knockdown of BMI1 [Gene ID=648] gene by RNAi.	5	1.20147e-17	4.49350e-16	2.0780	166	3.64%	21	9.37921e-5	1.7172	55	145	1.38%
	Genes down-regulated in SH-SY5Y cells (neuroblastoma) in response to PDGF [Gene ID=] stimulation after pre-treatment with the ERK inhibitors U0126 and PD98059 [PubChem=3006531, 4713].	10	1.96717e-15	3.67861e-14	2.1188	137	3.00%	47	2.23274e-2	1.4331	44	139	1.10%
	YAP conserved signature.	13	2.97699e-13	4.28229e-12	2.2844	98	2.15%	20	8.90125e-5	2.1856	28	58	0.70%
	Genes up-regulated in SH-SY5Y cells (neuroblastoma) in response to PDGF [Gene ID=] stimulation.	16	1.13884e-11	1.33103e-10	2.0361	110	2.41%	32	2.95084e-3	1.5634	48	139	1.20%
	Genes up-regulated in epithelial lung cancer cell lines upon over-expression of an oncogenic form of KRAS [Gene ID=3845] gene and knockdown of TBK1 [Gene ID=29110] gene by RNAi.	38	1.71323e-6	8.43088e-6	2.0683	52	1.14%	41	7.72933e-3	1.8642	21	51	0.53%
MSigDB Immunologic Signatures	Genes down-regulated in comparison of naive B cells versus day 0 monocytes.	1	6.59993e-38	1.26059e-34	2.8086	207	4.54%	21	7.02109e-6	1.7517	77	199	1.93%
	Genes down-regulated in comparison of B cells from influenza vaccinee at day 7 versus monocytes from influenza vaccinee at day 7.	2	1.19628e-35	1.14245e-32	2.5121	235	5.15%	7	1.92756e-7	1.8749	82	198	2.06%
	Genes up-regulated in comparison of monocytes from influenza vaccinee at day 7 post-vaccination versus myeloid dendritic cells (mDC) at day 7 post-vaccination.	3	3.47027e-35	2.20940e-32	2.4936	235	5.15%	3	2.34133e-7	1.8882	83	199	2.08%
	Genes down-regulated in comparison of unstimulated macrophage cells versus macrophage cells stimulated with LPS (TLR4 agonist) for 60 min.	4	3.47348e-33	1.65859e-30	2.3155	255	5.59%	1	8.05914e-8	1.9571	83	192	2.08%
	Genes up-regulated in comparison of macrophages exposed to T. gondii versus macrophages exposed to M. tuberculosis.	5	6.20986e-30	2.37217e-27	2.5207	195	4.27%	135	1.75439e-4	1.5900	72	205	1.81%
	Genes up-regulated in comparison of peripheral blood mononuclear cells (PBMC) from patients with type 1 diabetes at the time of the diagnosis versus those at 4 months later.	6	3.77724e-29	1.20242e-26	2.6040	179	3.92%	300	2.15852e-3	1.4859	64	195	1.61%
	Genes up-regulated in comparison of unstimulated peripheral blood mononuclear cells (PBMC) 3 days after stimulation with YF17D vaccine versus PBMC 21 days after the stimulation.	7	4.31022e-29	1.17608e-26	2.5686	183	4.01%	69	5.26769e-5	1.6915	68	182	1.71%
	Genes down-regulated in comparison of peripheral blood mononuclear cells (PBMC) from healthy donors versus PBMC from patients with acute S. aureus infection.	8	6.16346e-29	1.47153e-26	2.7091	166	3.64%	113	1.13518e-4	1.6808	62	167	1.56%
	Genes down-regulated in comparison of memory IgG IgA B cells versus plasma cells from bone marrow and blood.	9	9.45870e-29	2.00735e-26	2.6515	171	3.75%	381	4.65838e-3	1.4596	59	183	1.48%
	Genes down-regulated in comparison of systemic lupus erythematosus B cells versus systemic lupus erythromatosus myeloid cells.	10	1.89054e-28	3.61093e-26	2.4363	197	4.32%	111	1.07944e-4	1.6234	71	198	1.78%
	Genes down-regulated in comparison of dendritic cells (DC) stimulated with LPS (TLR4 agonist) at 4 h versus DC cells stimulated with Pam3Csk4 (TLR1/2 agonist) at 4 h.	11	1.95208e-28	3.38953e-26	2.9526	142	3.11%	685	2.59081e-2	1.3371	57	193	1.43%
	Genes down-regulated in comparison of dendritic cells (DC) stimulated with LPS (TLR4 agonist) at 4 h versus DC cells stimulated with Gardiquimod (TLR7 agonist) at 4 h.	12	2.14887e-28	3.42028e-26	2.8128	153	3.35%	345	3.40006e-3	1.4763	60	184	1.51%
	Genes up-regulated in comparison of monocytes versus plasmacytoid dendritic cells (pDC).	13	6.54727e-28	9.61945e-26	2.2654	223	4.89%	22	7.32528e-6	1.7555	76	196	1.91%
	Genes down-regulated in comparison of monocytes treated with anti-TREM1 [GeneID=54210] versus monocytes treated with control IgG.	14	4.13605e-26	5.64276e-24	2.6275	157	3.44%	231	1.10829e-3	1.5247	65	193	1.63%
	Genes up-regulated in comparison of CD4 [GeneID=920] T cells versus CD8 T cells.	15	1.80570e-25	2.29926e-23	2.3144	194	4.25%	35	1.60067e-5	1.7303	73	191	1.83%
	Genes up-regulated in comparison of unstimulated peripheral blood mononuclear cells (PBMC) versus PBMC 21 days after stimulation with YF17D vaccine.	16	2.13580e-25	2.54961e-23	2.4813	169	3.70%	45	2.28723e-5	1.7354	69	180	1.73%
	Genes down-regulated in comparison of naive B cells versus unstimulated dendritic cells (DC).	17	2.17958e-25	2.44883e-23	2.2290	209	4.58%	104	1.03830e-4	1.6217	72	201	1.81%
	Genes down-regulated in comparison of naive T cells versus peripheral blood mononuclear cells (PBMC).	18	4.12559e-25	4.37771e-23	2.2583	201	4.41%	14	9.29734e-7	1.8297	78	193	1.96%
	Genes down-regulated in comparison of mast cells versus dendritic cells (DC).	19	6.67163e-25	6.70674e-23	2.2707	197	4.32%	348	3.56215e-3	1.4496	65	203	1.63%
	Genes down-regulated in comparison of monocytes treated with anti-TREM1 [GeneID=54210] versus monocytes treated wth vehicle.	20	8.51393e-25	8.13081e-23	2.7453	138	3.02%	231	1.10829e-3	1.5247	65	193	1.63%
The test set of 4,562 genomic regions picked 3,985 genes (22%) of all 18,041 genes.
GO Molecular Function has 3,688 terms covering 15,090 (84%) of all 18,041 genes.	3,688 ontology terms were tested (100%) using an annotation count range of [1, Inf].
GO Biological Process has 10,440 terms covering 15,441 (86%) of all 18,041 genes.	10,440 ontology terms were tested (100%) using an annotation count range of [1, Inf].
GO Cellular Component has 1,265 terms covering 16,807 (93%) of all 18,041 genes.	1,265 ontology terms were tested (100%) using an annotation count range of [1, Inf].
Mouse Phenotype has 7,918 terms covering 7,524 (42%) of all 18,041 genes.	7,918 ontology terms were tested (100%) using an annotation count range of [1, Inf].
Disease Ontology has 2,235 terms covering 7,886 (44%) of all 18,041 genes.	2,235 ontology terms were tested (100%) using an annotation count range of [1, Inf].
MSigDB Cancer Neighborhood has 427 terms covering 4,758 (26%) of all 18,041 genes.	427 ontology terms were tested (100%) using an annotation count range of [1, Inf].
PANTHER Pathway has 152 terms covering 2,197 (12%) of all 18,041 genes.	152 ontology terms were tested (100%) using an annotation count range of [1, Inf].
MSigDB Pathway has 1,320 terms covering 8,117 (45%) of all 18,041 genes.	1,320 ontology terms were tested (100%) using an annotation count range of [1, Inf].
MGI Expression: Detected has 9,337 terms covering 11,602 (64%) of all 18,041 genes.	9,337 ontology terms were tested (100%) using an annotation count range of [1, Inf].
MSigDB Perturbation has 3,364 terms covering 17,091 (95%) of all 18,041 genes.	3,364 ontology terms were tested (100%) using an annotation count range of [1, Inf].
MSigDB Predicted Promoter Motifs has 615 terms covering 11,991 (66%) of all 18,041 genes.	615 ontology terms were tested (100%) using an annotation count range of [1, Inf].
MSigDB miRNA Motifs has 221 terms covering 7,064 (39%) of all 18,041 genes.	221 ontology terms were tested (100%) using an annotation count range of [1, Inf].
MSigDB Oncogenic Signatures has 187 terms covering 10,315 (57%) of all 18,041 genes.	187 ontology terms were tested (100%) using an annotation count range of [1, Inf].
MSigDB Immunologic Signatures has 1,910 terms covering 16,609 (92%) of all 18,041 genes.	1,910 ontology terms were tested (100%) using an annotation count range of [1, Inf].
GREAT version 3.0.0
Species assembly: hg19
Association rule: Basal+extension: 5000 bp upstream, 1000 bp downstream, 1000000 bp max extension, curated regulatory domains included
Similar to above, same disease ontology just expanded to include more terms
Disease Ontology	neoplasm of body of uterus	34	5.36797e-26	3.52865e-24	2.6702	152	3.33%	113	1.12705e-3	1.7606	42	108	1.05%
	smooth muscle tumor	37	2.48017e-25	1.49816e-23	2.8613	132	2.89%	160	1.29572e-2	1.6263	37	103	0.93%
	nephritis	40	1.13660e-24	6.35075e-23	2.2028	208	4.56%	170	1.72255e-2	1.4148	65	208	1.63%
	uterine corpus soft tissue neoplasm	43	2.01495e-24	1.04731e-22	2.9511	121	2.65%	145	6.97757e-3	1.7372	33	86	0.83%
	progressive multifocal leukoencephalopathy	49	1.16189e-22	5.29965e-21	3.5874	85	1.86%	201	3.53993e-2	1.7354	23	60	0.58%
	osteoarthritis	70	9.47687e-20	3.02583e-18	2.0023	205	4.49%	80	2.77793e-5	1.7038	70	186	1.76%
	fibroid tumor	73	1.70701e-19	5.22625e-18	2.8038	103	2.26%	175	1.99773e-2	1.6768	30	81	0.75%
	myomatous neoplasm	75	2.63191e-19	7.84308e-18	2.1285	173	3.79%	132	4.27885e-3	1.5459	56	164	1.41%
	uterine fibroid	79	6.34088e-19	1.79391e-17	2.7494	103	2.26%	181	2.41172e-2	1.6563	30	82	0.75%
	uterine neoplasm	80	7.14734e-19	1.99679e-17	2.1113	172	3.77%	151	8.60963e-3	1.5399	50	147	1.25%
	Adenoviridae infectious disease	82	1.65713e-18	4.51669e-17	2.4232	126	2.76%	164	1.52138e-2	1.5906	39	111	0.98%
	muscle tissue neoplasm	87	8.26050e-18	2.12209e-16	2.0509	173	3.79%	156	1.16784e-2	1.4826	56	171	1.41%
	gastric adenocarcinoma	94	1.00855e-16	2.39799e-15	2.4792	108	2.37%	159	1.28858e-2	1.6786	33	89	0.83%
	stomach carcinoma	99	1.98242e-16	4.47547e-15	2.4537	108	2.37%	182	2.63983e-2	1.6064	33	93	0.83%
	pancreatic ductal adenocarcinoma	130	1.30944e-13	2.25123e-12	2.2326	106	2.32%	114	1.21324e-3	1.8109	38	95	0.95%
	malignant neoplasm of muscle	144	7.57386e-13	1.17553e-11	2.0997	114	2.50%	188	2.79060e-2	1.5869	34	97	0.85%
	meningioma	162	7.34472e-12	1.01330e-10	2.4025	78	1.71%	193	3.02026e-2	1.7149	25	66	0.63%
	keratosis	171	2.05569e-11	2.68682e-10	2.5032	69	1.51%	148	7.84612e-3	1.8863	25	60	0.63%
	adult respiratory distress syndrome	207	2.05832e-9	2.22239e-8	3.1369	38	0.83%	163	1.50184e-2	2.1906	15	31	0.38%
	respiratory failure	259	1.86805e-7	1.61200e-6	2.2756	50	1.10%	137	4.77503e-3	1.9755	24	55	0.60%
	persistent fetal circulation syndrome	260	1.94548e-7	1.67236e-6	4.8356	17	0.37%	152	8.81559e-3	3.5212	7	9	0.18%
	newborn respiratory distress syndrome	279	3.98189e-7	3.18980e-6	2.6212	36	0.79%	146	7.48562e-3	2.1989	17	35	0.43%
	Ehlers-Danlos syndrome	370	3.78655e-5	2.28728e-4	2.6522	23	0.50%	166	1.57629e-2	3.0182	8	12	0.20%
	Barrett's adenocarcinoma	383	5.97467e-5	3.48653e-4	5.4201	9	0.20%	192	2.99133e-2	3.7727	5	6	0.13%
	nevus	401	1.37105e-4	7.64165e-4	2.8906	17	0.37%	199	3.44114e-2	2.5466	9	16	0.23%
	hydronephrosis	495	2.16332e-3	9.76774e-3	3.5812	8	0.18%	189	2.81175e-2	4.5272	4	4	0.10%
	brain edema	514	3.00752e-3	1.30774e-2	2.3014	15	0.33%	203	3.95871e-2	2.8810	7	11	0.18%

## Sheet: candidate
Ontology	# Term Name	Binom Rank	Binom Raw P-Value	Binom FDR Q-Val	Binom Fold Enrichment	Binom Observed Region Hits	Binom Region Set Coverage	Hyper Rank	Hyper FDR Q-Val	Hyper Fold Enrichment	Hyper Observed Gene Hits	Hyper Total Genes	Hyper Gene Set Coverage
GO Molecular Function	growth factor binding	29	5.74425e-90	7.30510e-88	2.0518	961	2.91%	14	1.53898e-6	1.4946	86	106	0.88%
	collagen binding	49	2.81661e-71	2.11993e-69	2.4794	506	1.53%	47	1.73121e-3	1.5352	40	48	0.41%
	14-3-3 protein binding	52	4.04906e-70	2.87172e-68	4.2433	229	0.69%	96	3.14650e-2	1.7271	15	16	0.15%
	platelet-derived growth factor binding	58	1.36789e-64	8.69787e-63	4.1984	213	0.65%	102	4.34792e-2	1.8422	11	11	0.11%
	insulin-like growth factor binding	89	2.14186e-44	8.87550e-43	2.5833	288	0.87%	82	1.66949e-2	1.6212	22	25	0.22%
	frizzled binding	153	1.88964e-25	4.55490e-24	2.0336	266	0.81%	69	4.58338e-3	1.5791	30	35	0.31%
GO Biological Process	negative regulation of phosphorylation	119	1.15100e-185	1.00978e-183	2.0482	1977	5.99%	251	3.00697e-8	1.3495	178	243	1.82%
	transforming growth factor beta receptor signaling pathway	145	5.88058e-171	4.23402e-169	2.5620	1149	3.48%	502	2.34540e-4	1.3451	92	126	0.94%
	placenta development	188	6.85114e-149	3.80457e-147	2.3444	1185	3.59%	534	4.81588e-4	1.3178	98	137	1.00%
	cellular response to transforming growth factor beta stimulus	195	4.56308e-144	2.44300e-142	2.1314	1405	4.26%	340	2.04059e-6	1.3817	117	156	1.19%
	response to transforming growth factor beta stimulus	198	3.86515e-143	2.03799e-141	2.1163	1419	4.30%	331	1.50119e-6	1.3846	118	157	1.20%
	platelet activation	199	1.02482e-142	5.37645e-141	2.0751	1481	4.49%	561	6.89524e-4	1.2482	145	214	1.48%
	positive regulation of catabolic process	214	6.93205e-127	3.38180e-125	2.0848	1304	3.95%	713	5.00213e-3	1.2472	109	161	1.11%
	positive regulation of cellular catabolic process	220	2.60488e-125	1.23614e-123	2.4086	946	2.87%	760	7.04449e-3	1.2802	82	118	0.84%
	negative regulation of kinase activity	233	2.96730e-120	1.32955e-118	2.0293	1319	4.00%	546	5.58375e-4	1.2715	127	184	1.30%
	negative regulation of protein kinase activity	252	2.23379e-110	9.25426e-109	2.0187	1227	3.72%	577	9.17193e-4	1.2705	120	174	1.23%
	regulation of apoptotic signaling pathway	254	1.22251e-109	5.02480e-108	2.0042	1241	3.76%	392	1.27159e-5	1.3133	144	202	1.47%
	negative regulation of sequence-specific DNA binding transcription factor activity	260	1.50186e-107	6.03055e-106	2.1538	1026	3.11%	990	2.50481e-2	1.2439	79	117	0.81%
	response to reactive oxygen species	270	6.58317e-104	2.54549e-102	2.3403	830	2.51%	824	1.06952e-2	1.2567	88	129	0.90%
	cellular response to decreased oxygen levels	277	8.27594e-102	3.11916e-100	2.5825	674	2.04%	414	2.44666e-5	1.4611	69	87	0.70%
	embryonic placenta development	280	1.02421e-100	3.81882e-99	2.2633	862	2.61%	576	9.15095e-4	1.3871	64	85	0.65%
	cellular response to oxygen levels	290	2.81831e-97	1.01459e-95	2.4370	717	2.17%	366	5.93042e-6	1.4699	75	94	0.77%
	Notch signaling pathway	293	1.34561e-96	4.79460e-95	2.0626	1019	3.09%	1022	3.11247e-2	1.2332	81	121	0.83%
	mesoderm development	297	9.51901e-96	3.34608e-94	2.0444	1032	3.13%	986	2.45175e-2	1.2501	76	112	0.78%
	phagocytosis	309	5.20898e-94	1.75993e-92	2.1294	920	2.79%	512	2.80946e-4	1.3253	100	139	1.02%
	cellular response to hypoxia	315	4.23976e-91	1.40518e-89	2.4985	640	1.94%	427	3.49401e-5	1.4567	68	86	0.69%
GO Cellular Component	anchoring junction	20	9.83239e-181	6.21899e-179	2.1069	1803	5.46%	12	1.37280e-6	1.3414	158	217	1.61%
	adherens junction	23	6.92211e-161	3.80716e-159	2.0801	1657	5.02%	22	2.25401e-5	1.3172	143	200	1.46%
	focal adhesion	26	3.06062e-141	1.48911e-139	2.4701	1016	3.08%	86	2.59174e-2	1.2375	88	131	0.90%
	cell-substrate junction	29	7.75158e-116	3.38129e-114	2.2010	1053	3.19%	90	3.53999e-2	1.2195	94	142	0.96%
	ruffle	37	4.46298e-84	1.52586e-82	2.0003	956	2.90%	47	6.62993e-4	1.3178	98	137	1.00%
	basement membrane	38	9.81090e-82	3.26600e-80	2.0670	857	2.60%	25	5.01642e-5	1.4461	73	93	0.75%
	cell-cell adherens junction	50	6.27859e-54	1.58848e-52	2.1678	502	1.52%	28	8.21090e-5	1.6280	38	43	0.39%
	clathrin vesicle coat	129	9.53943e-20	9.35456e-19	2.4524	134	0.41%	81	1.95354e-2	1.6483	17	19	0.17%
	desmosome	148	7.07408e-17	6.04643e-16	2.0193	173	0.52%	91	3.56509e-2	1.5791	18	21	0.18%
	clathrin coat of coated pit	179	2.71811e-14	1.92090e-13	2.2273	114	0.35%	61	7.33998e-3	1.8422	13	13	0.13%
	fibrillar collagen	191	1.00038e-12	6.62553e-12	2.1340	110	0.33%	70	1.17900e-2	1.8422	12	12	0.12%
	apicolateral plasma membrane	205	1.15827e-11	7.14739e-11	2.0173	114	0.35%	88	3.18601e-2	1.8422	10	10	0.10%
Mouse Phenotype	abnormal wound healing	89	1.52112e-194	1.35329e-192	2.3772	1502	4.55%	363	1.08144e-5	1.3388	125	172	1.28%
	enlarged lymph nodes	98	3.19176e-187	2.57881e-185	2.3928	1428	4.33%	450	6.98338e-5	1.3098	123	173	1.26%
	abnormal lymph node size	119	4.14411e-161	2.75740e-159	2.0744	1670	5.06%	550	4.12149e-4	1.2413	157	233	1.60%
	abnormal hematocrit	154	1.46617e-132	7.53839e-131	2.0145	1479	4.48%	1420	4.47057e-2	1.1494	141	226	1.44%
	abnormal placenta vasculature	155	4.79916e-132	2.45159e-130	2.2541	1140	3.45%	172	3.86962e-9	1.4995	105	129	1.07%
	abnormal placenta labyrinth morphology	173	1.22828e-126	5.62169e-125	2.0756	1315	3.98%	270	5.52581e-7	1.3764	130	174	1.33%
	abnormal vascular branching morphogenesis	184	6.78590e-118	2.92015e-116	2.7933	683	2.07%	484	1.29377e-4	1.6120	35	40	0.36%
	decreased placental labyrinth size	187	1.51387e-116	6.41006e-115	3.4005	504	1.53%	827	4.20257e-3	1.4654	35	44	0.36%
	extramedullary hematopoiesis	191	1.03335e-113	4.28380e-112	2.1642	1073	3.25%	1023	1.14847e-2	1.2203	104	157	1.06%
	abnormal B cell apoptosis	194	8.14899e-113	3.32596e-111	2.6525	713	2.16%	937	7.79870e-3	1.3604	48	65	0.49%
	abnormal trophoblast layer morphology	204	1.91791e-109	7.44414e-108	2.1127	1091	3.31%	1143	1.93127e-2	1.2082	101	154	1.03%
	abnormal keratinocyte physiology	209	1.56729e-106	5.93770e-105	2.5013	748	2.27%	707	1.72411e-3	1.3510	66	90	0.67%
	abnormal placenta labyrinth size	212	6.87217e-106	2.56669e-104	3.0965	522	1.58%	872	5.76287e-3	1.4287	38	49	0.39%
	decreased hemoglobin content	221	2.67144e-102	9.57127e-101	2.1298	1001	3.03%	1308	3.32147e-2	1.1893	102	158	1.04%
	thin ventricular wall	233	4.13068e-99	1.40372e-97	2.0415	1072	3.25%	912	7.07013e-3	1.2779	77	111	0.79%
	abnormal cell adhesion	234	4.19254e-99	1.41866e-97	2.6968	608	1.84%	403	2.56930e-5	1.5402	51	61	0.52%
	abnormal fibroblast migration	254	1.98799e-91	6.19721e-90	2.8577	509	1.54%	1162	2.09573e-2	1.4328	28	36	0.29%
	decreased fibroblast cell migration	255	3.25929e-91	1.01204e-89	2.9150	492	1.49%	933	7.66601e-3	1.5073	27	33	0.28%
	abnormal dorsal aorta morphology	257	6.79421e-90	2.09325e-88	2.0198	998	3.02%	642	1.00532e-3	1.3617	68	92	0.69%
	eye inflammation	275	3.32539e-85	9.57470e-84	2.3851	654	1.98%	886	5.95094e-3	1.3677	49	66	0.50%
Human Phenotype	Abnormal bleeding	3	9.97272e-114	2.04308e-110	2.0897	1163	3.52%	32	1.38977e-2	1.2431	139	206	1.42%
	Decreased nerve conduction velocity	41	1.41939e-41	2.12770e-39	2.0648	430	1.30%	69	4.52862e-2	1.3817	48	64	0.49%
Disease Ontology	neoplasm of body of uterus	73	2.29276e-193	7.01961e-192	2.7653	1139	3.45%	126	1.64852e-5	1.4158	83	108	0.85%
	uterine neoplasm	85	2.38401e-169	6.26853e-168	2.3241	1370	4.15%	140	4.55749e-5	1.3409	107	147	1.09%
	smooth muscle tumor	104	5.24835e-145	1.12789e-143	2.6872	897	2.72%	237	3.84399e-3	1.3057	73	103	0.75%
	uterine corpus soft tissue neoplasm	109	8.72639e-141	1.78931e-139	2.7773	824	2.50%	201	1.03357e-3	1.3710	64	86	0.65%
	papillary epithelial neoplasm	119	7.25979e-125	1.36350e-123	2.1263	1226	3.71%	251	5.96437e-3	1.2402	103	153	1.05%
	fibroid tumor	122	1.74615e-122	3.19888e-121	2.7463	730	2.21%	241	4.24646e-3	1.3419	59	81	0.60%
	uterine fibroid	126	2.14396e-119	3.80297e-118	2.7004	732	2.22%	227	3.30317e-3	1.3480	60	82	0.61%
	papillary carcinoma	133	1.21206e-114	2.03681e-113	2.1431	1106	3.35%	301	2.07134e-2	1.2236	89	134	0.91%
	progressive multifocal leukoencephalopathy	140	3.07384e-106	4.90717e-105	3.0796	528	1.60%	319	3.06646e-2	1.3203	43	60	0.44%
	colonic neoplasm	142	1.14824e-102	1.80726e-101	2.0418	1110	3.36%	184	6.35385e-4	1.2959	102	145	1.04%
	uterine disease	158	3.94985e-91	5.58729e-90	2.7916	527	1.60%	249	5.80596e-3	1.4417	36	46	0.37%
	Adenoviridae infectious disease	161	4.36990e-90	6.06628e-89	2.1927	825	2.50%	215	2.00001e-3	1.3111	79	111	0.81%
	papillary thyroid carcinoma	168	4.94111e-85	6.57345e-84	2.1289	832	2.52%	335	4.81754e-2	1.2345	65	97	0.66%
	papillary adenocarcinoma	169	8.31361e-85	1.09946e-83	2.0965	860	2.61%	313	2.89306e-2	1.2462	69	102	0.70%
	adult respiratory distress syndrome	176	3.23928e-82	4.11352e-81	3.6621	321	0.97%	331	4.56873e-2	1.4262	24	31	0.25%
	endometrial neoplasm	185	2.14946e-75	2.59678e-74	2.8175	428	1.30%	193	7.91637e-4	1.6120	28	32	0.29%
	von Hippel-Lindau disease	187	1.70321e-74	2.03565e-73	5.0048	205	0.62%	314	2.90746e-2	1.8422	9	9	0.09%
	respiratory failure	191	1.79351e-73	2.09869e-72	2.7423	436	1.32%	311	2.77876e-2	1.3398	40	55	0.41%
	gastric adenocarcinoma	197	1.88842e-71	2.14245e-70	2.1541	679	2.06%	242	4.44494e-3	1.3248	64	89	0.65%
	stomach carcinoma	201	8.17573e-71	9.09093e-70	2.1414	682	2.07%	252	6.35363e-3	1.3074	66	93	0.67%
PANTHER Pathway	Integrin signalling pathway	1	1.37917e-115	2.09634e-113	2.0433	1247	3.78%	1	2.72894e-8	1.4341	130	167	1.33%
	B cell activation	7	1.56769e-48	3.40412e-47	2.1946	438	1.33%	13	1.23963e-2	1.3739	44	59	0.45%
	p38 MAPK pathway	10	1.27575e-34	1.93914e-33	2.1852	311	0.94%	11	5.27622e-3	1.5264	29	35	0.30%
	Histamine H1 receptor mediated signaling pathway	11	3.58282e-34	4.95080e-33	2.1168	330	1.00%	18	3.41725e-2	1.3929	31	41	0.32%
MSigDB Pathway	Focal adhesion	1	3.78003e-205	4.98964e-202	2.2693	1737	5.26%	1	3.03982e-12	1.4905	161	199	1.64%
	Validated targets of C-MYC transcriptional repression	4	6.45282e-140	2.12943e-137	2.9418	747	2.26%	43	9.08850e-4	1.4621	50	63	0.51%
	Genes involved in Platelet activation, signaling and aggregation	5	1.53725e-125	4.05834e-123	2.0583	1330	4.03%	42	7.13944e-4	1.2654	136	198	1.39%
	Adherens junction	6	1.35787e-120	2.98731e-118	2.4603	874	2.65%	6	3.51759e-7	1.6120	63	72	0.64%
	HIF-1-alpha transcription factor network	7	1.87461e-118	3.53499e-116	2.7412	708	2.14%	22	1.48687e-4	1.5073	54	66	0.55%
	Endocytosis	9	1.91548e-102	2.80937e-100	2.0484	1099	3.33%	24	2.19663e-4	1.3028	128	181	1.31%
	Keratinocyte Differentiation	10	5.42477e-101	7.16069e-99	3.0616	506	1.53%	38	6.69527e-4	1.5557	38	45	0.39%
	Genes involved in Integrin cell surface interactions	11	4.93920e-100	5.92703e-98	2.6759	622	1.88%	145	2.23068e-2	1.2990	55	78	0.56%
	ECM-receptor interaction	14	1.15984e-94	1.09356e-92	2.3115	775	2.35%	4	1.75532e-7	1.5822	73	85	0.75%
	PDGFR-beta signaling pathway	15	6.87424e-93	6.04933e-91	2.1545	885	2.68%	18	3.69438e-5	1.3888	98	130	1.00%
	Genes involved in Signaling by NOTCH	17	3.34489e-89	2.59721e-87	2.1312	871	2.64%	163	2.86906e-2	1.2527	68	100	0.69%
	Signaling events mediated by Hepatocyte Growth Factor Receptor (c-Met)	18	4.93660e-89	3.62018e-87	2.3794	687	2.08%	26	2.27323e-4	1.4508	63	80	0.64%
	Genes involved in Signaling by PDGF	19	2.20875e-88	1.53450e-86	2.0833	910	2.76%	36	6.54142e-4	1.3468	87	119	0.89%
	IFN-gamma pathway	20	1.21193e-86	7.99872e-85	2.9939	448	1.36%	167	3.19862e-2	1.3929	31	41	0.32%
	Beta1 integrin cell surface interactions	22	2.34838e-84	1.40903e-82	2.3915	644	1.95%	130	1.63293e-2	1.3398	48	66	0.49%
	ErbB1 downstream signaling	23	7.26960e-83	4.17212e-81	2.1639	781	2.37%	28	2.41724e-4	1.3904	80	106	0.82%
	Regulation of nuclear SMAD2/3 signaling	25	4.08449e-80	2.15661e-78	2.1425	772	2.34%	115	1.19051e-2	1.3191	58	81	0.59%
	TGF-beta receptor signaling	28	1.15190e-75	5.43039e-74	2.4740	540	1.64%	35	6.54647e-4	1.5073	45	55	0.46%
	Bladder cancer	30	2.30078e-75	1.01234e-73	3.0875	371	1.12%	218	4.51195e-2	1.3597	31	42	0.32%
	IL2-mediated signaling events	33	1.87307e-74	7.49229e-73	2.5815	491	1.49%	100	7.82786e-3	1.4068	42	55	0.43%
MGI Expression: Detected	TS28_decidua	69	2.86824e-164	3.88127e-162	2.1728	1532	4.64%	372	1.77025e-11	1.4871	134	166	1.37%
	TS22_trophoblast	169	2.52371e-88	1.39431e-86	3.6074	352	1.07%	1726	1.12959e-2	1.4857	25	31	0.26%
	TS14_extraembryonic component	174	8.69702e-87	4.66690e-85	2.1314	847	2.57%	1805	1.33183e-2	1.2507	74	109	0.76%
	TS22_labyrinthine zone	183	7.63464e-83	3.89534e-81	4.9507	231	0.70%	1997	2.63801e-2	1.6120	14	16	0.14%
	TS14_trophoblast	195	3.61047e-79	1.72877e-77	5.1804	211	0.64%	2093	3.23590e-2	1.6887	11	12	0.11%
	TS10_trophectoderm	201	2.40196e-78	1.11577e-76	4.3760	248	0.75%	1409	2.34547e-3	1.8422	13	13	0.13%
	TS11_ectoplacental cone	204	3.87372e-77	1.77299e-75	2.3578	605	1.83%	797	1.10142e-5	1.5743	47	55	0.48%
	TS11_trophectoderm	221	8.93841e-72	3.77637e-70	2.0562	761	2.31%	651	4.64174e-7	1.5514	64	76	0.65%
	TS23_metanephros mesenchyme	225	1.54802e-70	6.42394e-69	2.3316	565	1.71%	1750	1.17679e-2	1.3646	40	54	0.41%
	TS13_arterial system	245	2.47957e-65	9.44971e-64	2.4679	467	1.41%	1484	3.70518e-3	1.5171	28	34	0.29%
	TS22_pancreas mesenchyme	264	1.22171e-60	4.32086e-59	2.1338	587	1.78%	1675	9.41339e-3	1.3817	39	52	0.40%
	TS22_extraembryonic component	276	2.26453e-58	7.66085e-57	2.0407	628	1.90%	1665	8.35651e-3	1.2876	65	93	0.66%
	TS11_primary trophoblast giant cell	277	4.45650e-58	1.50218e-56	3.2821	260	0.79%	1360	1.84719e-3	1.7399	17	18	0.17%
	TS10_ectoplacental cone	280	1.08829e-57	3.62908e-56	4.3342	183	0.55%	1753	1.18050e-2	1.8422	10	10	0.10%
	TS13_unsegmented mesenchyme	291	3.87802e-56	1.24430e-54	2.0426	602	1.82%	1678	9.72106e-3	1.3451	46	63	0.47%
	TS25_extraembryonic component	298	7.55284e-55	2.36647e-53	2.2787	458	1.39%	1594	6.21029e-3	1.3739	44	59	0.45%
	TS28_spleen pulp	325	4.64213e-50	1.33365e-48	2.3996	375	1.14%	2045	2.95873e-2	1.3159	40	56	0.41%
	TS8_extraembryonic ectoderm	330	2.07477e-49	5.87033e-48	2.5073	340	1.03%	2192	4.18341e-2	1.4124	23	30	0.23%
	TS24_oral epithelium	336	8.99224e-49	2.49883e-47	2.0473	518	1.57%	1378	1.95036e-3	1.4221	44	57	0.45%
	TS9_parietal endoderm	368	1.56526e-45	3.97141e-44	3.0664	223	0.68%	1775	1.29354e-2	1.7106	13	14	0.13%
MSigDB Perturbation	Genes up-regulated in UB27 cells (osteosarcoma) at any time point after inducing the expression of a mutant form of WT1 [GeneID=7490].	1	0.00000	0.00000	2.4781	2486	7.53%	37	9.00219e-17	1.5279	175	211	1.79%
	Genes whose expression changes in Calu-6 cells (lung cancer) by TNF [GeneID=7124] were not affected by p38 inhibitor LY479754.	1	0.00000	0.00000	2.1947	3177	9.62%	47	1.08158e-15	1.4107	255	333	2.60%
	Genes whose expression peaked at 480 min after stimulation of HeLa cells with EGF [GeneID=1950].	1	0.00000	0.00000	3.2091	1583	4.80%	131	1.99049e-8	1.4241	126	163	1.29%
	Class III of genes transiently induced by EGF [GeneID =1950] in 184A1 cells (mammary epithelium).	1	0.00000	0.00000	2.3971	2610	7.91%	10	2.56966e-27	1.6589	190	211	1.94%
	Genes with promoters occupied by PML-RARA fusion [GeneID=5371,5914] protein in acute promyelocytic leukemia(APL) cells NB4 and two APL primary blasts, based on Chip-seq data.	1	0.00000	0.00000	3.0067	3341	10.12%	51	3.77684e-15	1.3588	312	423	3.19%
	Genes up-regulated upon overexpression of PARVB [GeneID=29780] in MDA-MB-231 cells (breast cancer) cultured in 3D Matrigel only.	1	0.00000	0.00000	2.6809	3251	9.85%	61	5.60996e-13	1.3334	304	420	3.10%
	Genes bound by ESR1 [GeneID=2099] and up-regulated by estradiol [PubChemID=5757] in MCF-7 cells (breast cancer) expressing constitutevly active form of AKT1 [GeneID=207].	1	0.00000	0.00000	2.7047	2093	6.34%	204	1.13655e-6	1.2889	191	273	1.95%
	Genes with promoters occupied by SMAD2 or SMAD3 [GeneID=4087, 4088] in HaCaT cells (keratinocyte) according to a ChIP-chip analysis.	1	0.00000	0.00000	2.3129	6558	19.87%	5	2.68433e-33	1.3845	608	809	6.21%
	Transcripts depleted from pseudopodia of NIH/3T3 cells (fibroblast) in response to haptotactic migratory stimulus by fibronectin, FN1 [GeneID=2335].	1	0.00000	0.00000	2.0801	3521	10.67%	295	1.60658e-5	1.1647	416	658	4.25%
	Class I of genes transiently induced by EGF [GeneID =1950] in 184A1 cells (mammary epithelium).	1	0.00000	0.00000	2.0592	4211	12.76%	17	2.38180e-24	1.4256	373	482	3.81%
	Genes up-regulated in response to both hypoxia and overexpression of an active form of HIF1A [GeneID=3091].	18	2.75293e-318	5.14492e-316	2.4105	2364	7.16%	27	2.66106e-19	1.5764	172	201	1.76%
	Genes up-regulated in MCF7 cells (breast cancer) after stimulation with NRG1 [GeneID=3084].	21	9.14050e-304	1.46422e-301	2.8067	1736	5.26%	38	2.52856e-16	1.5791	144	168	1.47%
	Transcripts depleted in pseudopodia of NIH/3T3 cells (fibroblast) in response to the chemotactic migration stimulus by lysophosphatidic acid (LPA) [PubChem=3988].	24	1.83469e-281	2.57162e-279	2.1561	2630	7.97%	243	3.95250e-6	1.2132	297	451	3.03%
	Genes down-regulated by MYC [GeneID=4609], according to the MYC Target Gene Database.	26	3.51727e-280	4.55081e-278	2.3845	2133	6.46%	279	1.12928e-5	1.2715	176	255	1.80%
	Genes commonly down-regulated in human alveolar rhabdomyosarcoma (ARMS) and its mouse model overexpressing PAX3-FOXO1 [GeneID=5077;2308] fusion.	27	3.55453e-277	4.42868e-275	2.0076	3048	9.23%	67	4.77736e-12	1.3262	293	407	2.99%
	Myb-regulated genes in MCF7 (breast cancer) and lung epithelial cell lines overexpressing MYBL2, MYBL1 or MYB [GeneID=4605;4603;4602].	28	5.95607e-271	7.15580e-269	2.4458	1968	5.96%	401	1.61031e-4	1.2125	206	313	2.10%
	Selected genes down-regulated in WS1 (fibroblast) in response to irradiation with high dose UV-C.	29	2.96030e-269	3.43395e-267	2.0274	2897	8.78%	34	6.51418e-17	1.4387	246	315	2.51%
	Delayed early genes (DEG) which are coordinately down-regulated in multiple epithelial tumor types.	33	1.51371e-256	1.54307e-254	6.2471	586	1.78%	782	8.94328e-3	1.6375	16	18	0.16%
	Genes up-regulated in UB27 cells (osteosarcoma) at 12 hr after inducing the expression of a mutated form of WT1 [GeneID=7490].	35	2.24760e-250	2.16026e-248	2.5933	1639	4.97%	126	1.01478e-8	1.4367	124	159	1.27%
	Genes regulated by hypoxia, based on literature searches.	38	3.26939e-243	2.89427e-241	2.3842	1859	5.63%	140	4.69875e-8	1.3448	173	237	1.77%
MSigDB Predicted Promoter Motifs	Motif GGGGAGGG matches MAZ: MYC-associated zinc finger protein (purine-binding transcription factor)	5	1.53965e-99	1.89376e-97	2.1307	973	2.95%	232	1.69785e-2	1.1714	117	184	1.19%
InterPro	Dbl homology (DH) domain	25	5.02622e-50	1.89428e-47	2.0039	561	1.70%	10	1.09226e-3	1.5049	58	71	0.59%
MSigDB Oncogenic Signatures	Genes up-regulated in a panel of epithelial cell lines by TGFB1 [Gene ID=7040].	1	4.13290e-272	7.72852e-270	2.4061	2038	6.17%	4	1.26203e-11	1.4718	147	184	1.50%
	Genes up-regulated in MCF-7 cells (breast cancer) positive for ESR1 [Gene ID=2099] MCF-7 cells (breast cancer) stably over-expressing constitutively active RAF1 [Gene ID=5894] gene.	2	4.30961e-197	4.02949e-195	2.1699	1837	5.56%	2	1.87710e-11	1.4624	154	194	1.57%
	Genes up-regulated in DAOY cells (medulloblastoma) upon knockdown of BMI1 [Gene ID=648] gene by RNAi.	3	2.88189e-160	1.79638e-158	2.2975	1328	4.02%	12	3.23473e-7	1.4103	111	145	1.13%
	Genes up-regulated in early serum response of CRL 2091 cells (foreskin fibroblasts).	4	4.93511e-159	2.30716e-157	2.3164	1296	3.93%	27	4.47654e-4	1.2780	111	160	1.13%
	Genes up-regulated in DAOY cells (medulloblastoma) upon knockdown of PCGF2 [Gene ID=7703] gene by RNAi.	5	5.27593e-142	1.97320e-140	2.2199	1266	3.84%	7	1.81090e-9	1.4844	112	139	1.14%
	Genes up-regulated in MCF-7 cells (breast cancer) positive for ESR1 [Gene ID=2099] MCF-7 cells (breast cancer) stably over-expressing constitutively active MAP2K1 [Gene ID=5604] gene.	6	2.65137e-141	8.26344e-140	2.0272	1551	4.70%	9	3.19656e-9	1.4082	146	191	1.49%
	Genes down-regulated in SH-SY5Y cells (neuroblastoma) in response to PDGF [Gene ID=] stimulation after pre-treatment with the ERK inhibitors U0126 and PD98059 [PubChem=3006531, 4713].	7	1.76407e-140	4.71258e-139	2.3597	1104	3.34%	73	3.16895e-2	1.1796	89	139	0.91%
	Genes up-regulated in DAOY cells (medulloblastoma) upon knockdown of BMI1 and PCGF2 [Gene ID=648, 7703] genes by RNAi.	10	1.15309e-132	2.15627e-131	2.0269	1458	4.42%	1	1.73209e-11	1.5373	121	145	1.24%
	Genes down-regulated during early stages of differentiation of embryoid bodies from V6.5 embryonic stem cells.	11	6.80026e-121	1.15604e-119	2.0504	1293	3.92%	21	4.61204e-5	1.3143	117	164	1.19%
	Genes up-regulated in mouse prostate by transgenic expression of human AKT1 gene [Gene ID=207] vs controls.	12	9.17587e-117	1.42991e-115	2.1667	1099	3.33%	47	3.50399e-3	1.2147	120	182	1.23%
	Genes up-regulated in Sez-4 cells (T lymphocyte) that were first starved of IL2 [Gene ID=3558] and then stimulated with IL2 [Gene ID=3558].	13	6.71210e-114	9.65509e-113	2.0206	1263	3.83%	45	2.38199e-3	1.2247	119	179	1.22%
	Genes down-regulated in primary keratinocytes from RB1 [Gene ID=5925] skin specific knockout mice.	17	3.59931e-107	3.95924e-106	2.2466	932	2.82%	30	5.71699e-4	1.3055	90	127	0.92%
	Genes down-regulated during early stages of differentiation of embryoid bodies from J1 embryonic stem cells.	18	1.69429e-101	1.76018e-100	2.0738	1057	3.20%	66	2.27850e-2	1.1714	110	173	1.12%
	Genes down-regulated in retina cells from CRX [Gene ID=1406] knockout mice.	21	8.11545e-79	7.22662e-78	2.0046	891	2.70%	31	6.64994e-4	1.2996	91	129	0.93%
	YAP conserved signature.	33	6.50013e-56	3.68341e-55	2.0102	624	1.89%	39	9.54843e-4	1.4293	45	58	0.46%
MSigDB Immunologic Signatures	Genes down-regulated in comparison of unstimulated macrophage cells versus macrophage cells stimulated with LPS (TLR4 agonist) for 60 min.	1	4.81696e-244	9.20040e-241	2.3693	1888	5.72%	18	3.16970e-8	1.4009	146	192	1.49%
	Genes up-regulated in comparison of unstimulated peripheral blood mononuclear cells (PBMC) 3 days after stimulation with YF17D vaccine versus PBMC 21 days after the stimulation.	2	2.31055e-237	2.20658e-234	2.7429	1414	4.28%	575	1.26577e-2	1.1843	117	182	1.19%
	Genes down-regulated in comparison of naive versus memory CD8 T cells (day 40+ following LCMV-Armstrong infection).	3	1.81796e-230	1.15743e-227	2.4344	1695	5.13%	172	1.86942e-4	1.2725	134	194	1.37%
	Genes up-regulated in comparison of monocytes treated with anti-TREM1 [GeneID=54210] versus monocytes treated with control IgG.	4	1.59147e-216	7.59928e-214	2.3903	1651	5.00%	13	1.14487e-8	1.4156	146	190	1.49%
	Genes up-regulated in comparison of monocytes treated with anti-TREM1 [GeneID=54210] versus monocytes treated wth vehicle.	5	5.27442e-211	2.01483e-208	2.4626	1521	4.61%	21	6.04843e-8	1.4046	138	181	1.41%
	Genes up-regulated in comparison of monocytes versus plasmacytoid dendritic cells (pDC).	6	1.12344e-201	3.57630e-199	2.3109	1646	4.99%	58	3.84005e-6	1.3347	142	196	1.45%
	Genes up-regulated in comparison of monocytes from influenza vaccinee at day 7 post-vaccination versus myeloid dendritic cells (mDC) at day 7 post-vaccination.	7	8.95486e-197	2.44340e-194	2.3258	1586	4.80%	84	2.51405e-5	1.3053	141	199	1.44%
	Genes down-regulated in comparison of monocytes treated with 5000 ng/ml LPS (TLR4 agonist) versus monocytes treated with anti-TREM1 [GeneID=54210].	8	2.68657e-191	6.41419e-189	2.4447	1400	4.24%	72	1.87776e-5	1.3276	129	179	1.32%
	Genes down-regulated in comparison of effector CD8 T cells versus memory CD8 T cells.	9	1.08664e-188	2.30610e-186	2.2933	1566	4.74%	306	9.71950e-4	1.2376	131	195	1.34%
	Genes down-regulated in comparison of B cells from influenza vaccinee at day 7 versus monocytes from influenza vaccinee at day 7.	10	1.21029e-187	2.31166e-185	2.2957	1554	4.71%	104	5.50605e-5	1.2933	139	198	1.42%
	Genes up-regulated in comparison of microglia cells 1 h after stimulation with IFNG [GeneID=3458] versus microglia cells 24 h after the stimulation.	11	3.41228e-186	5.92496e-184	2.1663	1744	5.28%	5	6.94929e-9	1.4214	152	197	1.55%
	Genes down-regulated in comparison of plasmacytoid dendritic cells (DC) from influenza vaccinee at day 7 post-vaccination versus myeloid DCs at day 7 post-vaccination.	12	6.45228e-181	1.02699e-178	2.2702	1534	4.65%	216	4.17376e-4	1.2565	133	195	1.36%
	Genes up-regulated in comparison of peripheral blood mononuclear cells (PBMC) from patients with type 1 diabetes at the time of the diagnosis versus those at 4 months later.	13	2.11883e-176	3.11305e-174	2.4970	1242	3.76%	718	3.05089e-2	1.1526	122	195	1.25%
	Genes up-regulated in comparison of B cells from influenza vaccinee at day 7 post-vaccination versus plasmacytoid dendritic cells (pDC) at day 7 post-vaccination.	14	1.34481e-172	1.83471e-170	2.1937	1575	4.77%	90	3.59172e-5	1.3189	126	176	1.29%
	Genes down-regulated in comparison of unstimulated macrophage cells versus macrophage cells stimulated with LPS (TLR4 agonist) for 40 min.	15	9.11716e-172	1.16092e-169	2.1218	1688	5.11%	25	8.19851e-8	1.3864	146	194	1.49%
	Genes down-regulated in comparison of intrathymic T progenitor cells (ITTP) versus CD4 [GeneID=920] thymocytes.	16	1.34590e-170	1.60667e-168	2.1445	1637	4.96%	50	2.09232e-6	1.3459	141	193	1.44%
	Genes up-regulated in comparison of control microglia cells versus those 24 h after stimulation with IFNG [GeneID=3458].	17	2.59128e-169	2.91138e-167	2.1539	1609	4.87%	289	8.19952e-4	1.2407	132	196	1.35%
	Genes down-regulated in comparison of healthy B cells versus healthy myeloid cells.	18	5.39261e-168	5.72215e-166	2.4063	1269	3.84%	159	1.42166e-4	1.2747	137	198	1.40%
	Genes down-regulated in comparison of peripheral blood mononuclear cells (PBMC) from healthy donors versus PBMC from patients with acute S. aureus infection.	19	1.06888e-165	1.07451e-163	2.5441	1128	3.42%	98	4.25777e-5	1.3238	120	167	1.23%
	Genes down-regulated in comparison of B cells from influenza vaccinee at day 7 post-vaccination versus myeloid dendritic cells (mDC) at day 7 post-vaccination.	20	5.65629e-164	5.40176e-162	2.2799	1380	4.18%	345	1.89515e-3	1.2220	132	199	1.35%
The test set of 33,010 genomic regions picked 9,793 genes (54%) of all 18,041 genes.
GO Molecular Function has 3,688 terms covering 15,090 (84%) of all 18,041 genes.	3,688 ontology terms were tested (100%) using an annotation count range of [1, Inf].
GO Biological Process has 10,440 terms covering 15,441 (86%) of all 18,041 genes.	10,440 ontology terms were tested (100%) using an annotation count range of [1, Inf].
GO Cellular Component has 1,265 terms covering 16,807 (93%) of all 18,041 genes.	1,265 ontology terms were tested (100%) using an annotation count range of [1, Inf].
Mouse Phenotype has 7,918 terms covering 7,524 (42%) of all 18,041 genes.	7,918 ontology terms were tested (100%) using an annotation count range of [1, Inf].
Human Phenotype has 6,146 terms covering 2,822 (16%) of all 18,041 genes.	6,146 ontology terms were tested (100%) using an annotation count range of [1, Inf].
Disease Ontology has 2,235 terms covering 7,886 (44%) of all 18,041 genes.	2,235 ontology terms were tested (100%) using an annotation count range of [1, Inf].
PANTHER Pathway has 152 terms covering 2,197 (12%) of all 18,041 genes.	152 ontology terms were tested (100%) using an annotation count range of [1, Inf].
MSigDB Pathway has 1,320 terms covering 8,117 (45%) of all 18,041 genes.	1,320 ontology terms were tested (100%) using an annotation count range of [1, Inf].
MGI Expression: Detected has 9,337 terms covering 11,602 (64%) of all 18,041 genes.	9,337 ontology terms were tested (100%) using an annotation count range of [1, Inf].
MSigDB Perturbation has 3,364 terms covering 17,091 (95%) of all 18,041 genes.	3,364 ontology terms were tested (100%) using an annotation count range of [1, Inf].
MSigDB Predicted Promoter Motifs has 615 terms covering 11,991 (66%) of all 18,041 genes.	615 ontology terms were tested (100%) using an annotation count range of [1, Inf].
InterPro has 9,422 terms covering 17,343 (96%) of all 18,041 genes.	9,422 ontology terms were tested (100%) using an annotation count range of [1, Inf].
MSigDB Oncogenic Signatures has 187 terms covering 10,315 (57%) of all 18,041 genes.	187 ontology terms were tested (100%) using an annotation count range of [1, Inf].
MSigDB Immunologic Signatures has 1,910 terms covering 16,609 (92%) of all 18,041 genes.	1,910 ontology terms were tested (100%) using an annotation count range of [1, Inf].
GREAT version 3.0.0
Species assembly: hg19
Association rule: Basal+extension: 5000 bp upstream, 1000 bp downstream, 1000000 bp max extension, curated regulatory domains included

## Sheet: README
These sheets contain the results of applying GREAT enrichment analysis (great.stanford.edu) with default parameters to the 4562 high-confidence (high-conf) and 33,010 candidate (candidate) enhancer predictions from Zhang et al. 2018.
