# Supplementary material for: Genome-wide maps of distal gene regulatory enhancers active in the human placenta
Source: PLoS One. 2018 Dec 27;13(12):e0209611. doi: 10.1371/journal.pone.0209611 (PMC6320013; doi:10.1371/journal.pone.0209611)
Supplement: S1 File — This tab-delimited BED file gives the locations of 4562 high-confidence placental enhancers in hg19 coordinates. (BED) [file pone.0209611.s003.bed]

# High-confidence predicted placental enhancers from Zhang et al. 2018
chr1	1004801	1005400
chr1	1014801	1015200
chr1	1092601	1094400
chr1	1283801	1284200
chr1	1709201	1709600
chr1	1839801	1841200
chr1	2164401	2165000
chr1	2166001	2166600
chr1	2245401	2247200
chr1	2247201	2247600
chr1	3371401	3372000
chr1	3459401	3459800
chr1	3460201	3460600
chr1	8063401	8063800
chr1	8063801	8064400
chr1	8130401	8130800
chr1	8135601	8136400
chr1	8137001	8139200
chr1	8175601	8176200
chr1	8182801	8183400
chr1	8193201	8193600
chr1	8197201	8198600
chr1	8241801	8243400
chr1	8256801	8257400
chr1	8257401	8257800
chr1	8257801	8258200
chr1	8258201	8258800
chr1	8261201	8263600
chr1	8275601	8276800
chr1	8276801	8277800
chr1	8298801	8300200
chr1	8319001	8320200
chr1	8876801	8877200
chr1	9488201	9489800
chr1	9600001	9600400
chr1	9883001	9883600
chr1	9969601	9970000
chr1	10093801	10094200
chr1	10960801	10961400
chr1	10961601	10962200
chr1	11796401	11797400
chr1	11968601	11969800
chr1	11995001	11995400
chr1	12227401	12227800
chr1	12599801	12602000
chr1	12609001	12610400
chr1	12654801	12655800
chr1	12675001	12676400
chr1	14076001	14076600
chr1	15273201	15274400
chr1	15293801	15294400
chr1	16085401	16085800
chr1	16120201	16120600
chr1	16121201	16121800
chr1	16121801	16122400
chr1	16122801	16123800
chr1	16125401	16126000
chr1	16126201	16127800
chr1	16159601	16160000
chr1	16212401	16213200
chr1	16213201	16213600
chr1	16339001	16340200
chr1	16470001	16472800
chr1	16493801	16494400
chr1	16498001	16499200
chr1	16499801	16500200
chr1	16502001	16502600
chr1	16507801	16509600
chr1	16510401	16511200
chr1	16694601	16695200
chr1	16824801	16825600
chr1	17223001	17223800
chr1	17230201	17230800
chr1	17240001	17241200
chr1	17764001	17764600
chr1	17866601	17867400
chr1	17916601	17917000
chr1	19336201	19336800
chr1	19338801	19339400
chr1	20538401	20538800
chr1	21112201	21112600
chr1	21645801	21646400
chr1	21650801	21651400
chr1	21671001	21671400
chr1	22107801	22108200
chr1	22255601	22256400
chr1	22256801	22263600
chr1	22282601	22283000
chr1	23494001	23495200
chr1	23703201	23704400
chr1	23882601	23883000
chr1	23883401	23883800
chr1	23894001	23895400
chr1	23895601	23896200
chr1	23900601	23901400
chr1	24344801	24346000
chr1	24348001	24348400
chr1	24620401	24620800
chr1	24621001	24621600
chr1	25050801	25051200
chr1	25072201	25073800
chr1	25174401	25175600
chr1	25870401	25871000
chr1	26021601	26022000
chr1	26022001	26022400
chr1	26217401	26217800
chr1	26249001	26249600
chr1	26490601	26491200
chr1	26560801	26561200
chr1	26826401	26828000
chr1	26946601	26949000
chr1	27191001	27192200
chr1	27192401	27192800
chr1	27286001	27286800
chr1	27357801	27358400
chr1	27470601	27471000
chr1	27471201	27471600
chr1	27472601	27473200
chr1	27479001	27479600
chr1	27479801	27480200
chr1	27815401	27816400
chr1	27830001	27832400
chr1	27866801	27867600
chr1	27868001	27871200
chr1	27890401	27891400
chr1	27894401	27895600
chr1	27898201	27898600
chr1	27898801	27899400
chr1	27901401	27902800
chr1	27929401	27929800
chr1	27985801	27986800
chr1	28414001	28415000
chr1	28586601	28587600
chr1	28623001	28623400
chr1	28696401	28697600
chr1	28995401	28996600
chr1	29213801	29214400
chr1	29214401	29215000
chr1	29507201	29508000
chr1	29563801	29565200
chr1	31626401	31628600
chr1	32015001	32015400
chr1	32054201	32055200
chr1	32179801	32180800
chr1	32180801	32181400
chr1	32480001	32480800
chr1	32574201	32574800
chr1	32758201	32758800
chr1	32913401	32913800
chr1	32913801	32914600
chr1	32965201	32967000
chr1	33005201	33006000
chr1	33181401	33181800
chr1	33182201	33182600
chr1	33207801	33209000
chr1	33209201	33209600
chr1	33221401	33221800
chr1	33223201	33226200
chr1	33429201	33429600
chr1	33592601	33593400
chr1	33830401	33830800
chr1	35545201	35546000
chr1	36274201	36274600
chr1	36623401	36623800
chr1	36626401	36627200
chr1	36850401	36851200
chr1	37950001	37950400
chr1	38461601	38462400
chr1	39457401	39457800
chr1	39571401	39572000
chr1	39597201	39598000
chr1	39598001	39598400
chr1	39598401	39598800
chr1	40627401	40627800
chr1	41364201	41365400
chr1	41961801	41962400
chr1	42127601	42128800
chr1	43389401	43391000
chr1	43402401	43402800
chr1	43403601	43404000
chr1	43404401	43405400
chr1	43405601	43406000
chr1	43406401	43406800
chr1	43473201	43473800
chr1	43474001	43474800
chr1	43533801	43534400
chr1	43937601	43938200
chr1	43938401	43939200
chr1	43996801	43997800
chr1	43998001	43998800
chr1	44011001	44012600
chr1	44012801	44014000
chr1	44019801	44020600
chr1	44495401	44496600
chr1	45259001	45259600
chr1	45284401	45285400
chr1	45768601	45769400
chr1	45956001	45956400
chr1	47069401	47069800
chr1	47799801	47800600
chr1	51443401	51444000
chr1	51984201	51984800
chr1	52083001	52083600
chr1	52083801	52084200
chr1	52343001	52343600
chr1	52362601	52363000
chr1	52455201	52456200
chr1	52608201	52608600
chr1	53192401	53193200
chr1	54953601	54954600
chr1	54954601	54955400
chr1	55893801	55895200
chr1	55895401	55895800
chr1	55895801	55896200
chr1	56160201	56160600
chr1	56942801	56944000
chr1	57043401	57044400
chr1	59368601	59370200
chr1	59763001	59763400
chr1	60062001	60062800
chr1	62752601	62753000
chr1	62784201	62784600
chr1	64127201	64129400
chr1	65431201	65432000
chr1	65720401	65720800
chr1	68035601	68037000
chr1	68215001	68215600
chr1	68281001	68282600
chr1	68298201	68299000
chr1	68639201	68639600
chr1	68639601	68640800
chr1	76138201	76138800
chr1	82266201	82269800
chr1	85069201	85069600
chr1	85069601	85070600
chr1	85086401	85087000
chr1	85155401	85155800
chr1	85691001	85691400
chr1	86071801	86072200
chr1	86072401	86073400
chr1	86073601	86074000
chr1	86077401	86078000
chr1	86078001	86079200
chr1	86081401	86081800
chr1	86860801	86861600
chr1	86969201	86970000
chr1	87799801	87800200
chr1	88928201	88928800
chr1	89150401	89150800
chr1	89240201	89240600
chr1	92074401	92075000
chr1	92075001	92075800
chr1	92077001	92077600
chr1	92350201	92351400
chr1	92546401	92546800
chr1	93249801	93250200
chr1	93425801	93426800
chr1	93914001	93915200
chr1	94079001	94079400
chr1	94094401	94094800
chr1	94104001	94104600
chr1	94104601	94105600
chr1	94129001	94129400
chr1	94145801	94146600
chr1	95044801	95046400
chr1	95248601	95249600
chr1	98386001	98386400
chr1	100112001	100112400
chr1	100504001	100505000
chr1	109583601	109584000
chr1	109643401	109644000
chr1	109818401	109819200
chr1	109819401	109819800
chr1	109820001	109821000
chr1	109821201	109821600
chr1	110091601	110092200
chr1	110419201	110420600
chr1	110473801	110474600
chr1	110520801	110521200
chr1	110527801	110528200
chr1	112163001	112163400
chr1	112939401	112939800
chr1	113217801	113218600
chr1	115052601	115053000
chr1	115711201	115711600
chr1	115711601	115712200
chr1	115879601	115880800
chr1	116087601	116089400
chr1	116371201	116371600
chr1	116519401	116520000
chr1	117112601	117113400
chr1	118238601	118239200
chr1	120188801	120190200
chr1	120217601	120219000
chr1	120254801	120255600
chr1	120611401	120611800
chr1	144992801	144994200
chr1	145209601	145210400
chr1	145395601	145398000
chr1	145448601	145450000
chr1	147400801	147401200
chr1	147736201	147736800
chr1	148000601	148001200
chr1	148176001	148177000
chr1	149298401	149300000
chr1	149981601	149982200
chr1	150337401	150338000
chr1	150338001	150338600
chr1	150508001	150509000
chr1	150509201	150511400
chr1	150848401	150849000
chr1	151445601	151446400
chr1	151518401	151522400
chr1	151556601	151557400
chr1	151881201	151881800
chr1	152018601	152019800
chr1	152019801	152020200
chr1	153478801	153480200
chr1	153488001	153488800
chr1	153499401	153500000
chr1	153549801	153550600
chr1	153755801	153756600
chr1	153894601	153895200
chr1	154599201	154600200
chr1	154975601	154977600
chr1	156069801	156070400
chr1	156085201	156087800
chr1	156183001	156183800
chr1	156864001	156865600
chr1	157963601	157964000
chr1	157970401	157970800
chr1	157976201	157976600
chr1	157977201	157977600
chr1	157978201	157982400
chr1	157982401	157983800
chr1	157984201	157984800
chr1	157984801	157985400
chr1	157988801	157989200
chr1	157989601	157990200
chr1	160983201	160984000
chr1	160989801	160990800
chr1	161058401	161059000
chr1	161359201	161360600
chr1	164581001	164582400
chr1	164582601	164583200
chr1	164677201	164677600
chr1	165568001	165568400
chr1	166844801	166845200
chr1	167424801	167425200
chr1	167682801	167683200
chr1	167683401	167684600
chr1	167691601	167692200
chr1	171455001	171455400
chr1	172400801	172401600
chr1	172468601	172469400
chr1	172503201	172503600
chr1	172686801	172687200
chr1	172688201	172688600
chr1	172688601	172689400
chr1	173092201	173093200
chr1	175161201	175161600
chr1	178236601	178237200
chr1	178237201	178237600
chr1	178237601	178238800
chr1	178995401	178996000
chr1	180124401	180125200
chr1	180554401	180555600
chr1	180555601	180556400
chr1	180601601	180602000
chr1	180991001	180991600
chr1	181073601	181075200
chr1	181998201	181999600
chr1	183117801	183118200
chr1	183155601	183156000
chr1	183241801	183242200
chr1	184943001	184943400
chr1	185614601	185615000
chr1	185617001	185617400
chr1	198126601	198128800
chr1	201139801	201140600
chr1	201430001	201432800
chr1	201449401	201449800
chr1	201451401	201451800
chr1	201507401	201509600
chr1	201619001	201620000
chr1	201886601	201887200
chr1	201910401	201912000
chr1	201987401	201988600
chr1	202045001	202046800
chr1	202074201	202077200
chr1	202112601	202113400
chr1	202205601	202206600
chr1	202310601	202311000
chr1	202475001	202475400
chr1	202857401	202858000
chr1	203259601	203260000
chr1	203296201	203297400
chr1	203541001	203541600
chr1	203596401	203596800
chr1	203598401	203599400
chr1	204049601	204050000
chr1	204276201	204277400
chr1	204288601	204289000
chr1	204386001	204387200
chr1	204476001	204477000
chr1	204477001	204477600
chr1	204485801	204486400
chr1	204486401	204486800
chr1	205090401	205090800
chr1	205179801	205180200
chr1	205261801	205262400
chr1	205264401	205265200
chr1	205265201	205265800
chr1	205266401	205268800
chr1	205269201	205269600
chr1	205269601	205270800
chr1	205289401	205290400
chr1	205600001	205600600
chr1	205717801	205719000
chr1	206859001	206859800
chr1	207414201	207414600
chr1	208136801	208137400
chr1	208356001	208356400
chr1	208416401	208416800
chr1	209584601	209585400
chr1	210424801	210425200
chr1	210426001	210426600
chr1	210770401	210771200
chr1	211556401	211557200
chr1	211688601	211689200
chr1	212459801	212460200
chr1	212659201	212659600
chr1	212687401	212687800
chr1	212733201	212733600
chr1	212768601	212769400
chr1	214454801	214455600
chr1	214621801	214622400
chr1	214722801	214724400
chr1	214777001	214777400
chr1	215741201	215741800
chr1	216774001	216775200
chr1	218458801	218459200
chr1	218671601	218672800
chr1	220219001	220219600
chr1	220702401	220702800
chr1	220922201	220922600
chr1	223254201	223255200
chr1	223890201	223890800
chr1	223894201	223894600
chr1	223926401	223926800
chr1	224032601	224033200
chr1	224371601	224372000
chr1	224392801	224393800
chr1	225117601	225118200
chr1	225950201	225950800
chr1	225954001	225954800
chr1	226001001	226001600
chr1	226297201	226299200
chr1	226309001	226309800
chr1	226496001	226496400
chr1	226890401	226891600
chr1	227544201	227546000
chr1	227729601	227731000
chr1	227751601	227752000
chr1	227976001	227976600
chr1	228337801	228339800
chr1	228873601	228874000
chr1	229099601	229100800
chr1	229335001	229336200
chr1	230203201	230204200
chr1	230986601	230987000
chr1	231175201	231175600
chr1	232765001	232766400
chr1	233750401	233751400
chr1	234645201	234646200
chr1	234682001	234682400
chr1	234735201	234736600
chr1	235011201	235011800
chr1	235132601	235134600
chr1	235531001	235531600
chr1	235666801	235667400
chr1	236227201	236228000
chr1	236666201	236667400
chr1	236959201	236959800
chr1	244012801	244013200
chr1	244485601	244486000
chr1	244487201	244487800
chr1	244893801	244894600
chr1	245320001	245320400
chr1	245986201	245987000
chr1	247094001	247094400
chr1	247170601	247171200
chr1	249167401	249168200
chr1	249200801	249201800
chr10	119401	119800
chr10	181601	182400
chr10	734201	735400
chr10	3088601	3089000
chr10	3509201	3510200
chr10	3710001	3711400
chr10	3867601	3868800
chr10	3869001	3870200
chr10	3927601	3929000
chr10	3929001	3929600
chr10	3932201	3932800
chr10	4284001	4284400
chr10	4386401	4387000
chr10	5507601	5509800
chr10	5580601	5581200
chr10	5581201	5581600
chr10	5587601	5589000
chr10	5590001	5594000
chr10	5625401	5625800
chr10	5627201	5627600
chr10	5708001	5708400
chr10	5727201	5727800
chr10	6205201	6206400
chr10	7449201	7450600
chr10	8408201	8408600
chr10	11060201	11060600
chr10	11865601	11866400
chr10	11923201	11924600
chr10	12084001	12084600
chr10	12111201	12111600
chr10	14697001	14697400
chr10	14697601	14698400
chr10	15001601	15002600
chr10	15209801	15210200
chr10	15481601	15482000
chr10	15901601	15902200
chr10	16482001	16482600
chr10	17104601	17105600
chr10	18916201	18917200
chr10	20106401	20107000
chr10	21567401	21568600
chr10	21623601	21624600
chr10	21624601	21625000
chr10	21625001	21626800
chr10	21652201	21652800
chr10	22291601	22292000
chr10	22517801	22518600
chr10	22725201	22726800
chr10	23002001	23002800
chr10	24747001	24747400
chr10	24755801	24756200
chr10	25009801	25010600
chr10	25348801	25349400
chr10	25350401	25352000
chr10	26727801	26728200
chr10	27149001	27149600
chr10	27388601	27389000
chr10	28591001	28591600
chr10	28957401	28958000
chr10	29280401	29280800
chr10	29421001	29421400
chr10	29429801	29430400
chr10	29431401	29432200
chr10	29906801	29908600
chr10	30024001	30024600
chr10	30346401	30346800
chr10	30347601	30348400
chr10	31073601	31074600
chr10	31320201	31320600
chr10	31422401	31423000
chr10	32216801	32217600
chr10	33293801	33294400
chr10	33798801	33799200
chr10	35709801	35711200
chr10	35711201	35711600
chr10	43857801	43858200
chr10	43902401	43903000
chr10	43932801	43933200
chr10	47008201	47008600
chr10	48571401	48572000
chr10	48572201	48572600
chr10	48572601	48573400
chr10	50322801	50323400
chr10	50746601	50747000
chr10	54789601	54790200
chr10	60095001	60095600
chr10	61665001	61665800
chr10	62760401	62761000
chr10	63662601	63663800
chr10	64893401	64894000
chr10	65281401	65282200
chr10	65389201	65391200
chr10	69523201	69525000
chr10	70320601	70321800
chr10	70321801	70322200
chr10	70884201	70884600
chr10	70884801	70885200
chr10	71079001	71079600
chr10	71211601	71212000
chr10	71891601	71892400
chr10	72164401	72165000
chr10	73005601	73006000
chr10	73097001	73097400
chr10	73136601	73137600
chr10	73526801	73527200
chr10	73527401	73527800
chr10	73610001	73610800
chr10	73622801	73623400
chr10	73724601	73725000
chr10	73725201	73726200
chr10	73758001	73758400
chr10	73804201	73805000
chr10	74020401	74021000
chr10	74056801	74058200
chr10	74079201	74080200
chr10	74385001	74385600
chr10	74855001	74856400
chr10	75173201	75173600
chr10	75700401	75701200
chr10	75725201	75726200
chr10	75758201	75759800
chr10	75936801	75937200
chr10	76992801	76993600
chr10	77154801	77155600
chr10	77188601	77189000
chr10	79610201	79610800
chr10	79610801	79611200
chr10	79648601	79649000
chr10	79667601	79668600
chr10	79668601	79669200
chr10	79669601	79670000
chr10	79670401	79670800
chr10	79702801	79703600
chr10	80062801	80063600
chr10	80733201	80734400
chr10	80907801	80909000
chr10	80909001	80909400
chr10	81892601	81893000
chr10	81893001	81893800
chr10	82168401	82168800
chr10	86088601	86089000
chr10	88159601	88161400
chr10	88295001	88296000
chr10	88470201	88471000
chr10	88963201	88963600
chr10	92922001	92923800
chr10	93170401	93170800
chr10	93647001	93647400
chr10	94332801	94333600
chr10	94608401	94609200
chr10	95196401	95199600
chr10	95200601	95201000
chr10	95201401	95201800
chr10	95203001	95208200
chr10	95224201	95224600
chr10	95225201	95226000
chr10	95226001	95226400
chr10	95226601	95227200
chr10	95227401	95231200
chr10	95231401	95232200
chr10	95232201	95234200
chr10	95235401	95235800
chr10	95236601	95237000
chr10	96163401	96163800
chr10	97020001	97020600
chr10	97021601	97022000
chr10	97048401	97050400
chr10	97883801	97884400
chr10	98346001	98346400
chr10	99051201	99052200
chr10	99401001	99401800
chr10	99445201	99445800
chr10	99894601	99895000
chr10	101724601	101725000
chr10	101725001	101725600
chr10	101768801	101769400
chr10	102802001	102803600
chr10	103114401	103114800
chr10	103453401	103454000
chr10	103815001	103815800
chr10	104363801	104364600
chr10	104504001	104504400
chr10	104614201	104614800
chr10	104951801	104952800
chr10	104990601	104991200
chr10	105475201	105475600
chr10	105507001	105507400
chr10	105727801	105728200
chr10	111682601	111683000
chr10	111768201	111768800
chr10	112164201	112164600
chr10	112177001	112177400
chr10	112290001	112290600
chr10	114831001	114831400
chr10	114832201	114832600
chr10	114833201	114834200
chr10	115439801	115440200
chr10	115440201	115440600
chr10	116393001	116393400
chr10	116393601	116394000
chr10	116443201	116443800
chr10	116582001	116582800
chr10	118530601	118531000
chr10	118531201	118531600
chr10	118763001	118764400
chr10	120513401	120513800
chr10	120839201	120839800
chr10	121050801	121051200
chr10	121173001	121173400
chr10	121301401	121302000
chr10	121417801	121419200
chr10	121486001	121486400
chr10	121631401	121632000
chr10	123872801	123874400
chr10	124134601	124135200
chr10	124223001	124224000
chr10	125851201	125851800
chr10	126150601	126151200
chr10	126606001	126606400
chr10	127750001	127750600
chr10	127750601	127751200
chr10	127752401	127752800
chr10	128075801	128076600
chr10	128594201	128595800
chr10	131265601	131266200
chr10	131908001	131908800
chr10	133730201	133730600
chr10	133793001	133793800
chr10	133794201	133795200
chr10	133810401	133811000
chr10	133811001	133813000
chr10	133878601	133879800
chr10	133879801	133880400
chr10	134211001	134211800
chr10	134211801	134212600
chr10	134220601	134223200
chr10	134234601	134235800
chr10	134266001	134266800
chr10	134330801	134331400
chr10	134822801	134823400
chr10	135071001	135071400
chr10	135074401	135075800
chr11	355401	356800
chr11	461201	462000
chr11	518601	519400
chr11	926401	927000
chr11	1357801	1358200
chr11	1404001	1404800
chr11	2555201	2555600
chr11	2762601	2763400
chr11	2833201	2833600
chr11	2847401	2847800
chr11	4208601	4209200
chr11	6339601	6340000
chr11	7926601	7927000
chr11	8849601	8850400
chr11	8850801	8851200
chr11	8891801	8892200
chr11	9285801	9286400
chr11	9383201	9385000
chr11	9385401	9386400
chr11	9386601	9387000
chr11	9406401	9407400
chr11	9550601	9552400
chr11	9586001	9589400
chr11	9589401	9590200
chr11	9634401	9636200
chr11	9686001	9686800
chr11	10314801	10315400
chr11	10372801	10373800
chr11	10689001	10689600
chr11	10952001	10953600
chr11	11863801	11864400
chr11	11998601	11999200
chr11	12102001	12102400
chr11	12188601	12189400
chr11	12189601	12190000
chr11	12190001	12190400
chr11	12200401	12201200
chr11	12399401	12400800
chr11	12439001	12439800
chr11	12451601	12452000
chr11	12697201	12698400
chr11	12701801	12702600
chr11	12705401	12705800
chr11	12713601	12714800
chr11	12717201	12718800
chr11	12725601	12726000
chr11	12745401	12747000
chr11	12821601	12822600
chr11	12823801	12825600
chr11	12835401	12836200
chr11	12836201	12837000
chr11	12850401	12850800
chr11	12851001	12851600
chr11	13229201	13229600
chr11	13282601	13283000
chr11	13283001	13283400
chr11	13299601	13300000
chr11	15671001	15671400
chr11	16625601	16626200
chr11	16626401	16627400
chr11	16946801	16947600
chr11	18654801	18655400
chr11	19463401	19464200
chr11	19464201	19464600
chr11	19999401	20000200
chr11	20017801	20018200
chr11	20050601	20051000
chr11	27419201	27419800
chr11	27450001	27450600
chr11	27485401	27486000
chr11	27486201	27487000
chr11	32915001	32915800
chr11	33654401	33655600
chr11	33655801	33656400
chr11	33656401	33657400
chr11	33657601	33658000
chr11	33711401	33711800
chr11	33713601	33714200
chr11	34066001	34067400
chr11	34295601	34296000
chr11	34296401	34296800
chr11	34296801	34297200
chr11	34706801	34707200
chr11	35965801	35966200
chr11	43333801	43334200
chr11	43702601	43703400
chr11	44749001	44749400
chr11	45869401	45869800
chr11	46263001	46263400
chr11	46264401	46265600
chr11	46269201	46269600
chr11	46269601	46270200
chr11	46270201	46270600
chr11	46370201	46370600
chr11	46939401	46939800
chr11	47573601	47574400
chr11	47937801	47938200
chr11	47939801	47940200
chr11	48002601	48003800
chr11	57060601	57061200
chr11	57061801	57062400
chr11	59317401	59319000
chr11	59319801	59320200
chr11	61145601	61146000
chr11	61683801	61684400
chr11	61684401	61684800
chr11	61740201	61741000
chr11	61742601	61743000
chr11	62239601	62240400
chr11	62248401	62248800
chr11	62274201	62274800
chr11	62320601	62321200
chr11	62413001	62414000
chr11	63640201	63640600
chr11	63954001	63954400
chr11	64091601	64092000
chr11	64638801	64639200
chr11	65101401	65102000
chr11	65183401	65183800
chr11	65183801	65185200
chr11	65237801	65238200
chr11	65238801	65239200
chr11	65243201	65243600
chr11	65243601	65245800
chr11	65246001	65246800
chr11	65246801	65247200
chr11	65252401	65252800
chr11	65256601	65257400
chr11	65259401	65259800
chr11	65275401	65276800
chr11	65419601	65421000
chr11	65585201	65586000
chr11	66080601	66081200
chr11	66495401	66496000
chr11	66673401	66674800
chr11	66717601	66718200
chr11	66718401	66718800
chr11	66824801	66825600
chr11	67080201	67080600
chr11	67081001	67081400
chr11	67084001	67086000
chr11	67140201	67140800
chr11	67330801	67331800
chr11	68080401	68081200
chr11	68081801	68082600
chr11	68228401	68229000
chr11	68606401	68607000
chr11	70951201	70951800
chr11	70962201	70963400
chr11	71010401	71011000
chr11	72431201	72431600
chr11	72431601	72432200
chr11	72432401	72432800
chr11	72449201	72449800
chr11	72462601	72463200
chr11	72486601	72487200
chr11	72488001	72488400
chr11	72983601	72984000
chr11	73490001	73490400
chr11	73490401	73491600
chr11	75062201	75062600
chr11	75209401	75210200
chr11	75294401	75295400
chr11	75945001	75945400
chr11	75945401	75946800
chr11	75947001	75947800
chr11	76288601	76289600
chr11	76290001	76290600
chr11	76463401	76464400
chr11	76534201	76534800
chr11	76572201	76572800
chr11	77348201	77348600
chr11	77762401	77763000
chr11	77790201	77790600
chr11	78127801	78128600
chr11	85778601	85779600
chr11	86230601	86231000
chr11	86235201	86235600
chr11	86235801	86236600
chr11	86452801	86454600
chr11	86455001	86455400
chr11	86526801	86527200
chr11	86749401	86749800
chr11	91957801	91958600
chr11	92929801	92930200
chr11	94501801	94503400
chr11	95815601	95816200
chr11	95816201	95817000
chr11	95832401	95832800
chr11	95976201	95977200
chr11	95977201	95977600
chr11	96005001	96005400
chr11	96055601	96056200
chr11	102049201	102049800
chr11	102049801	102050600
chr11	102138201	102139800
chr11	107727201	107728200
chr11	107728601	107729200
chr11	107880201	107880600
chr11	108368001	108368800
chr11	108422001	108422600
chr11	108463601	108464000
chr11	109964201	109965000
chr11	110166401	110167000
chr11	111473601	111474000
chr11	111603401	111604000
chr11	111605601	111606000
chr11	114169201	114169600
chr11	114218801	114219400
chr11	115373601	115374400
chr11	116063801	116064800
chr11	118788201	118788800
chr11	118789001	118789400
chr11	119455001	119455600
chr11	119455801	119456200
chr11	120208001	120208600
chr11	121163801	121164400
chr11	121526201	121526600
chr11	121527201	121527600
chr11	122527001	122527400
chr11	123016601	123017000
chr11	123063801	123065600
chr11	125932001	125932400
chr11	125983201	125983600
chr11	125983601	125984600
chr11	125985201	125985800
chr11	128294001	128294400
chr11	129148401	129149000
chr11	129730401	129731000
chr11	129731001	129732800
chr11	130392201	130392600
chr12	680401	681800
chr12	863601	864000
chr12	1058001	1058400
chr12	1800401	1801000
chr12	2162801	2163600
chr12	3000201	3001000
chr12	3069801	3070400
chr12	3186801	3187200
chr12	4108601	4109000
chr12	4140201	4140800
chr12	4140801	4141200
chr12	6054401	6054800
chr12	6387201	6388600
chr12	6389201	6389600
chr12	6389601	6390400
chr12	6390401	6390800
chr12	6403201	6405800
chr12	6722801	6723800
chr12	7037601	7038000
chr12	8112801	8113200
chr12	8113201	8114200
chr12	8122801	8123200
chr12	8123201	8123800
chr12	8178801	8180200
chr12	8186801	8187400
chr12	8834601	8835400
chr12	10305801	10307000
chr12	11803201	11803800
chr12	12419001	12419600
chr12	13036401	13036800
chr12	13045001	13045600
chr12	13045601	13046200
chr12	13197401	13198000
chr12	13253801	13255000
chr12	13288401	13289000
chr12	14412801	14413400
chr12	14413401	14414000
chr12	19727001	19727400
chr12	22199601	22200000
chr12	22428401	22429600
chr12	24714601	24715200
chr12	25537801	25540200
chr12	26266801	26267800
chr12	26984601	26985600
chr12	27486201	27487000
chr12	31805801	31806800
chr12	31881001	31881800
chr12	32589801	32590600
chr12	32598801	32599200
chr12	33044801	33045400
chr12	33046201	33047000
chr12	38493201	38494200
chr12	39539001	39539600
chr12	39836001	39836600
chr12	40498601	40499000
chr12	42537801	42538200
chr12	44230001	44230400
chr12	45628601	45629000
chr12	45629201	45629800
chr12	45667801	45669000
chr12	45676801	45677200
chr12	45677401	45677800
chr12	45678001	45678600
chr12	45679401	45680000
chr12	46383201	46384000
chr12	46886001	46886400
chr12	46886601	46887000
chr12	47225201	47225800
chr12	48690001	48691000
chr12	50634001	50635000
chr12	50635201	50636800
chr12	50636801	50637600
chr12	50638401	50638800
chr12	50640201	50640800
chr12	50665401	50666400
chr12	50676201	50677200
chr12	50899201	50899800
chr12	51013001	51013400
chr12	51565601	51566000
chr12	51610601	51611400
chr12	52417401	52417800
chr12	52537201	52540000
chr12	52540001	52541800
chr12	52542601	52543200
chr12	52546001	52546400
chr12	52550801	52551200
chr12	52559401	52559800
chr12	53266401	53266800
chr12	53267801	53268400
chr12	53318401	53320000
chr12	53738401	53738800
chr12	53764601	53765800
chr12	53766201	53766600
chr12	54752601	54753400
chr12	56842001	56843000
chr12	56921801	56922200
chr12	56923001	56923600
chr12	57023001	57023600
chr12	57471801	57472400
chr12	58238401	58239200
chr12	58259001	58259600
chr12	64238801	64239200
chr12	66135201	66136400
chr12	67462401	67462800
chr12	68758601	68759800
chr12	69005001	69005600
chr12	69633601	69634600
chr12	69809801	69810200
chr12	69864401	69864800
chr12	72149201	72149600
chr12	83081601	83082200
chr12	92168201	92168800
chr12	93322201	93322800
chr12	93985401	93985800
chr12	94136601	94137000
chr12	95043601	95044000
chr12	95600401	95600800
chr12	96017801	96018200
chr12	96047601	96048400
chr12	96792401	96792800
chr12	102092001	102092400
chr12	102272401	102272800
chr12	104609801	104610400
chr12	104851401	104852400
chr12	105351401	105351800
chr12	106529601	106532000
chr12	106752001	106752600
chr12	109084801	109086400
chr12	109162401	109162800
chr12	109227001	109227600
chr12	110684401	110685400
chr12	110840201	110841200
chr12	111019801	111020600
chr12	111180001	111180400
chr12	112007801	112008200
chr12	112545601	112546400
chr12	113684001	113684800
chr12	115105001	115108000
chr12	115129801	115130800
chr12	115237201	115237800
chr12	115250801	115251400
chr12	116863601	116864600
chr12	116865001	116865800
chr12	116872001	116872400
chr12	117256801	117257600
chr12	118498401	118498800
chr12	120553801	120554400
chr12	120700201	120700600
chr12	120700601	120701400
chr12	120701401	120702000
chr12	120728201	120729200
chr12	121125401	121125800
chr12	121733801	121734400
chr12	121904201	121904800
chr12	122124801	122125400
chr12	122151201	122151800
chr12	122362601	122363800
chr12	122905401	122905800
chr12	122906201	122907000
chr12	122948401	122949200
chr12	123320201	123320600
chr12	123380001	123380400
chr12	125001601	125002600
chr12	125050601	125051800
chr12	125230201	125231000
chr12	125312001	125312600
chr12	125312601	125313000
chr12	125313801	125314200
chr12	125388801	125389200
chr12	125389201	125389600
chr12	125411601	125413200
chr12	131303001	131303400
chr12	132221201	132222400
chr12	132313201	132313600
chr12	132314801	132315600
chr12	132367601	132368200
chr12	132380601	132381800
chr12	132434601	132435400
chr12	133022601	133023000
chr12	133174601	133175400
chr12	133531201	133532800
chr13	20208201	20208800
chr13	20355801	20356400
chr13	20534201	20534600
chr13	20702001	20702400
chr13	21099401	21099800
chr13	21347201	21347800
chr13	21476001	21476800
chr13	21633601	21634200
chr13	22032601	22033000
chr13	22050601	22051000
chr13	23500001	23500400
chr13	23500601	23501000
chr13	24722401	24723400
chr13	24723601	24724000
chr13	25084801	25085800
chr13	25086201	25086800
chr13	25496401	25496800
chr13	25860801	25861200
chr13	26760201	26761600
chr13	27049801	27050800
chr13	27699601	27700400
chr13	27757201	27757800
chr13	29106401	29107200
chr13	29328201	29329800
chr13	30168401	30169400
chr13	30422801	30423600
chr13	30715801	30716400
chr13	30717001	30717800
chr13	30969201	30969800
chr13	30982001	30983400
chr13	31019401	31020600
chr13	31247801	31249000
chr13	31445201	31445600
chr13	31774401	31775200
chr13	33160801	33162000
chr13	33398601	33399000
chr13	33790801	33791200
chr13	33791401	33791800
chr13	33792201	33792600
chr13	33858801	33859600
chr13	34116201	34117400
chr13	41238001	41239600
chr13	41495201	41495600
chr13	42534401	42534800
chr13	42614401	42615600
chr13	42623401	42623800
chr13	42846401	42847200
chr13	43633401	43633800
chr13	44748601	44749800
chr13	44805601	44806200
chr13	45288001	45289000
chr13	45389601	45390000
chr13	45390001	45390400
chr13	45391401	45392000
chr13	45392601	45393200
chr13	45393201	45393600
chr13	45491401	45493000
chr13	45493001	45493600
chr13	47128001	47129200
chr13	48807801	48808400
chr13	49106201	49107000
chr13	49356801	49357800
chr13	50365601	50366400
chr13	50697601	50699400
chr13	52159001	52159800
chr13	60737201	60737600
chr13	60971601	60972800
chr13	73664201	73665200
chr13	74707601	74708000
chr13	76055001	76055400
chr13	79232601	79233000
chr13	93880001	93881200
chr13	95201201	95202800
chr13	95953001	95953400
chr13	96704801	96705400
chr13	97793801	97794200
chr13	97874801	97875200
chr13	97875401	97876800
chr13	97877401	97878600
chr13	97909401	97910600
chr13	97910801	97911400
chr13	97911601	97912000
chr13	97912001	97912800
chr13	97913201	97913600
chr13	98087201	98087600
chr13	98795801	98796400
chr13	99404401	99404800
chr13	99709001	99709400
chr13	100259201	100259600
chr13	100741601	100742000
chr13	103249601	103250200
chr13	106571201	106572200
chr13	107124601	107125000
chr13	107186201	107187000
chr13	107219401	107219800
chr13	107569601	107570600
chr13	109806201	109807400
chr13	109807401	109808000
chr13	109808601	109810200
chr13	110521801	110522400
chr13	110747001	110747400
chr13	110790401	110791400
chr13	110918001	110918800
chr13	110964601	110965000
chr13	110965001	110966000
chr13	110966601	110967000
chr13	110967001	110967400
chr13	110971601	110972800
chr13	110987001	110987400
chr13	110990801	110991200
chr13	110995001	110995400
chr13	110995401	110996400
chr13	110997601	110998400
chr13	110998401	110999800
chr13	110999801	111001000
chr13	111037601	111038800
chr13	111039001	111041600
chr13	111041601	111042400
chr13	111060801	111061400
chr13	111193201	111194600
chr13	111209801	111210600
chr13	111213001	111213600
chr13	111268201	111269000
chr13	111606801	111607800
chr13	113344801	113345200
chr13	113364201	113364600
chr13	113364601	113365200
chr13	113365201	113366600
chr13	113394601	113396400
chr13	113807401	113807800
chr13	113952001	113952600
chr13	114829601	114830400
chr13	114830401	114831200
chr13	114831401	114831800
chr13	114896201	114896800
chr13	114896801	114897800
chr13	115080201	115080800
chr14	21439401	21439800
chr14	23057401	23057800
chr14	23082001	23083400
chr14	23083601	23084000
chr14	23622401	23623400
chr14	24163401	24165200
chr14	24861201	24861600
chr14	34529001	34530400
chr14	34800801	34802000
chr14	34930601	34931200
chr14	35804401	35807600
chr14	35808001	35808400
chr14	35810601	35811800
chr14	35825401	35825800
chr14	35853801	35854200
chr14	35854401	35855600
chr14	39638801	39639200
chr14	50160201	50160600
chr14	50328001	50329200
chr14	50334601	50335400
chr14	50346401	50347800
chr14	51409601	51410000
chr14	51410201	51410600
chr14	52119001	52120000
chr14	53161401	53162000
chr14	53301801	53302800
chr14	53339001	53339400
chr14	55035001	55035600
chr14	55036001	55036400
chr14	55119601	55120000
chr14	55368201	55369000
chr14	55518601	55519400
chr14	55569801	55570600
chr14	55574601	55575400
chr14	55596201	55596800
chr14	55597001	55597800
chr14	55877801	55878200
chr14	56586001	56586400
chr14	59655601	59656400
chr14	61201801	61202200
chr14	61570601	61571400
chr14	62001801	62002600
chr14	62002601	62003400
chr14	62003601	62004200
chr14	62394201	62394800
chr14	64107401	64108000
chr14	64320201	64320800
chr14	65111201	65111800
chr14	65111801	65112600
chr14	65112801	65113200
chr14	65171601	65172200
chr14	65173201	65173600
chr14	65173601	65174200
chr14	65696001	65697400
chr14	65880001	65881000
chr14	68430801	68431600
chr14	68712401	68712800
chr14	68987601	68988200
chr14	69013401	69014000
chr14	69014401	69015800
chr14	69045601	69046000
chr14	69047201	69047800
chr14	69052801	69053200
chr14	69280801	69281200
chr14	69282201	69283800
chr14	69286001	69286800
chr14	69405601	69406000
chr14	70721201	70722400
chr14	71374801	71375600
chr14	71585001	71586200
chr14	74111801	74112200
chr14	74319001	74319800
chr14	75032801	75035000
chr14	75642601	75643000
chr14	75700801	75701800
chr14	75749801	75750400
chr14	75750801	75751400
chr14	75917601	75918000
chr14	77419601	77420200
chr14	77471201	77471800
chr14	77474001	77474800
chr14	77500201	77500600
chr14	78266601	78267400
chr14	81901801	81902400
chr14	89291201	89291800
chr14	89493201	89494000
chr14	89506601	89507600
chr14	90167401	90168400
chr14	90848201	90850600
chr14	90979801	90980200
chr14	91224401	91225800
chr14	91281601	91282000
chr14	91282001	91282400
chr14	91582201	91582600
chr14	91730801	91731200
chr14	91975201	91975800
chr14	92302001	92302400
chr14	92505401	92505800
chr14	92572201	92572800
chr14	93032001	93032600
chr14	93192801	93193600
chr14	93214401	93214800
chr14	93251601	93252200
chr14	93252401	93253000
chr14	93581001	93581400
chr14	96566801	96567200
chr14	96570801	96571400
chr14	96691801	96692600
chr14	96712601	96713400
chr14	97263801	97264200
chr14	99502001	99503400
chr14	99712601	99713000
chr14	99737001	99737400
chr14	100038001	100039000
chr14	100204201	100204600
chr14	100260001	100260600
chr14	100658601	100660000
chr14	100680001	100681600
chr14	100751601	100752400
chr14	101158201	101158800
chr14	101158801	101159600
chr14	101159801	101160200
chr14	102172401	102172800
chr14	102431401	102432200
chr14	102529601	102530200
chr14	102786401	102787200
chr14	102983001	102984200
chr14	102990001	102992000
chr14	103034401	103035000
chr14	103041001	103041800
chr14	103046801	103047200
chr14	103059801	103060200
chr14	103262401	103262800
chr14	103522601	103523200
chr14	103542001	103542400
chr14	103674201	103674600
chr14	104096001	104096800
chr14	105281601	105282400
chr14	105399601	105400200
chr14	105486601	105487200
chr14	105499201	105499600
chr14	105499601	105500200
chr14	105500201	105500600
chr14	105553001	105554400
chr14	105554401	105554800
chr14	105947201	105947600
chr15	22892801	22893400
chr15	22893401	22894000
chr15	23085801	23086200
chr15	25200401	25202000
chr15	25683201	25683600
chr15	26326801	26328400
chr15	31620001	31621200
chr15	31690001	31690600
chr15	33148601	33149200
chr15	34330201	34330800
chr15	35311401	35311800
chr15	35598801	35599800
chr15	36872201	36872600
chr15	37348401	37349600
chr15	37350001	37350800
chr15	38545601	38546000
chr15	38746601	38747400
chr15	40395601	40396000
chr15	40733601	40734200
chr15	40803401	40804400
chr15	41233401	41234600
chr15	41407401	41408000
chr15	41709601	41710200
chr15	41835401	41836000
chr15	41877401	41878000
chr15	41913801	41914600
chr15	41952801	41954600
chr15	43397401	43398000
chr15	44581601	44582000
chr15	49267801	49268600
chr15	51168601	51169000
chr15	51914001	51914600
chr15	55581401	55581800
chr15	55879601	55880000
chr15	56189401	56190200
chr15	56331201	56332000
chr15	56332201	56333600
chr15	56334201	56334600
chr15	56334801	56335200
chr15	57844001	57844400
chr15	57884401	57884800
chr15	60672401	60672800
chr15	60883401	60884400
chr15	62683401	62684200
chr15	63311801	63312400
chr15	63797201	63798000
chr15	64125201	64126000
chr15	64647601	64648000
chr15	64753201	64753600
chr15	65066001	65067400
chr15	65134801	65135200
chr15	65197601	65198200
chr15	65647401	65648000
chr15	65713801	65714400
chr15	65714601	65715000
chr15	66162601	66163000
chr15	66914001	66914800
chr15	67050001	67050400
chr15	67052201	67052600
chr15	67065201	67065800
chr15	67066801	67067200
chr15	67094201	67095200
chr15	67127201	67128000
chr15	67134001	67136200
chr15	67136801	67137200
chr15	67145401	67146200
chr15	67176401	67176800
chr15	67316001	67316400
chr15	67336401	67336800
chr15	67358801	67359600
chr15	67359601	67360000
chr15	67398201	67398800
chr15	67400201	67400600
chr15	68176801	68177800
chr15	68206801	68207800
chr15	68207801	68208600
chr15	68548601	68549000
chr15	69367401	69367800
chr15	69453201	69453600
chr15	71054601	71055600
chr15	71586201	71586600
chr15	71588601	71589000
chr15	74666401	74667000
chr15	74725401	74725800
chr15	75229601	75230000
chr15	75870201	75871000
chr15	75954801	75957400
chr15	75997801	75998200
chr15	77835601	77836000
chr15	79152401	79153000
chr15	80188401	80189000
chr15	81281401	81281800
chr15	83875401	83876000
chr15	85278001	85278600
chr15	85454001	85454600
chr15	85455401	85456200
chr15	85456201	85456600
chr15	85525601	85526200
chr15	85887801	85888800
chr15	89089001	89089400
chr15	90602801	90603200
chr15	90704001	90704400
chr15	90709801	90710200
chr15	90717401	90717800
chr15	91101801	91102200
chr15	91537001	91537600
chr15	93340401	93341200
chr15	93344401	93346200
chr15	93348201	93348800
chr15	93363401	93364000
chr15	93413001	93413800
chr15	93448401	93448800
chr15	95387801	95389000
chr15	96100201	96100600
chr15	96808001	96808800
chr15	96883601	96885600
chr15	96886601	96887400
chr15	96897801	96898200
chr15	99091401	99092000
chr15	99270601	99271600
chr15	99395401	99396200
chr15	99408401	99409000
chr15	99409001	99409800
chr15	99444001	99445400
chr15	99445601	99446600
chr15	99558001	99559400
chr15	99602001	99602600
chr15	100107001	100107400
chr15	101272601	101273200
chr15	101661801	101662200
chr15	101790601	101791200
chr16	120801	121800
chr16	578201	578600
chr16	640601	641000
chr16	857801	858200
chr16	1020201	1020600
chr16	1232201	1232800
chr16	1428201	1428800
chr16	1756801	1757200
chr16	2571201	2571800
chr16	2933401	2934000
chr16	2953801	2956000
chr16	3173801	3174400
chr16	3766801	3767400
chr16	3929401	3929800
chr16	3988801	3989400
chr16	4063201	4063600
chr16	4160001	4160400
chr16	4340001	4341200
chr16	4347401	4347800
chr16	4348401	4348800
chr16	4349001	4349600
chr16	4356401	4357200
chr16	4357201	4358400
chr16	4365601	4366800
chr16	4373201	4373600
chr16	4422001	4422400
chr16	4422401	4423000
chr16	4423001	4425800
chr16	4443801	4444200
chr16	4444201	4445200
chr16	4675201	4676000
chr16	4974601	4975400
chr16	4985401	4986200
chr16	4986201	4986800
chr16	4993001	4993600
chr16	8972001	8972600
chr16	9170201	9170600
chr16	9187001	9187600
chr16	11084801	11086000
chr16	11707201	11707600
chr16	11720801	11721200
chr16	11722001	11722400
chr16	11762401	11763200
chr16	11889401	11890000
chr16	12896601	12897400
chr16	14165401	14165800
chr16	14379001	14380000
chr16	15149001	15149400
chr16	19567201	19567800
chr16	21512601	21513000
chr16	21529601	21531000
chr16	21611401	21612000
chr16	21641401	21641800
chr16	22218001	22218600
chr16	23520401	23520800
chr16	23521001	23521600
chr16	25059601	25060600
chr16	25060601	25061000
chr16	25061001	25061400
chr16	27334601	27335000
chr16	28102401	28103000
chr16	28103001	28103400
chr16	28548201	28548600
chr16	28565601	28566200
chr16	29303201	29303600
chr16	29605401	29606200
chr16	29624001	29624400
chr16	29954401	29956600
chr16	30345601	30346200
chr16	30644801	30646600
chr16	30816201	30818200
chr16	30825201	30826600
chr16	46864001	46864400
chr16	46919601	46920400
chr16	48418201	48419000
chr16	48643001	48643600
chr16	49697401	49697800
chr16	49888001	49889600
chr16	50237201	50237600
chr16	50237801	50238400
chr16	50280201	50281000
chr16	50300801	50301200
chr16	51183801	51184200
chr16	53133201	53134600
chr16	53165401	53166200
chr16	55543401	55544400
chr16	56840601	56841800
chr16	57569801	57570400
chr16	57927801	57928200
chr16	58060601	58062000
chr16	66729601	66730200
chr16	67144201	67144600
chr16	67555001	67555600
chr16	67752201	67753000
chr16	67927401	67928200
chr16	68778401	68779400
chr16	69458801	69459400
chr16	69951801	69952800
chr16	70333401	70334200
chr16	73034001	73034400
chr16	73034401	73034800
chr16	73035001	73035400
chr16	73080201	73080600
chr16	73087401	73087800
chr16	73104401	73104800
chr16	73105001	73105600
chr16	75466601	75467000
chr16	80837201	80838000
chr16	81439201	81439800
chr16	81479201	81479600
chr16	81480601	81481200
chr16	81621001	81621600
chr16	81752801	81753200
chr16	81764001	81764600
chr16	82661001	82662000
chr16	84839801	84840800
chr16	84841001	84841400
chr16	84854601	84856600
chr16	84915001	84915600
chr16	85035601	85036200
chr16	85205801	85207400
chr16	85207401	85208400
chr16	85234801	85235200
chr16	85394001	85394400
chr16	85404201	85404600
chr16	85404601	85405000
chr16	85424001	85425200
chr16	85547601	85548400
chr16	85548601	85549400
chr16	85557001	85557600
chr16	85586601	85587600
chr16	85588201	85589400
chr16	85589401	85590600
chr16	85590601	85591200
chr16	85647201	85648400
chr16	85648801	85649400
chr16	85780401	85780800
chr16	86334401	86335200
chr16	87615801	87616800
chr16	87823401	87824200
chr16	87839201	87839600
chr16	88276201	88276800
chr16	88298001	88298600
chr16	88338001	88338400
chr16	88521601	88522000
chr16	88522001	88522400
chr16	88637001	88637600
chr16	88825601	88826000
chr16	88829001	88829400
chr16	88829601	88830800
chr16	88831001	88831600
chr16	88836001	88836400
chr16	88836401	88836800
chr16	88836801	88837400
chr16	88837401	88838600
chr16	88850801	88851200
chr16	89306601	89308800
chr16	89313201	89315000
chr16	89895401	89895800
chr16	89895801	89896200
chr16	89903001	89904800
chr17	762001	762600
chr17	762601	763600
chr17	786401	786800
chr17	787001	787400
chr17	829401	830000
chr17	830401	831200
chr17	831401	831800
chr17	950801	951200
chr17	951601	952000
chr17	1106601	1107000
chr17	1358601	1359000
chr17	2251001	2251400
chr17	2414601	2415000
chr17	2497401	2498600
chr17	2756201	2757400
chr17	4297601	4298200
chr17	4737001	4737400
chr17	4737401	4738600
chr17	4738601	4739200
chr17	4752401	4752800
chr17	4756801	4757200
chr17	4811801	4812800
chr17	4934801	4935200
chr17	7737201	7738200
chr17	8532801	8533800
chr17	12634001	12634400
chr17	13503401	13503800
chr17	14212401	14213200
chr17	14641401	14641800
chr17	15849001	15849600
chr17	16189001	16189600
chr17	16190201	16191000
chr17	16310201	16310600
chr17	16438401	16439600
chr17	17597601	17598400
chr17	17654801	17656600
chr17	17739401	17740000
chr17	17745401	17746000
chr17	19141001	19142000
chr17	19409801	19412400
chr17	19880401	19880800
chr17	20059601	20060000
chr17	20811001	20812400
chr17	20944801	20945400
chr17	25675801	25677200
chr17	25784001	25784600
chr17	25859401	25860000
chr17	25878601	25879200
chr17	27138601	27139000
chr17	27169001	27169600
chr17	27475601	27476400
chr17	27482601	27483200
chr17	27483201	27483600
chr17	27619801	27620800
chr17	29151001	29151400
chr17	29876001	29877800
chr17	29887201	29887600
chr17	29889001	29889400
chr17	29921001	29921400
chr17	33415201	33415600
chr17	35715201	35715800
chr17	36412201	36412800
chr17	36584801	36585200
chr17	37729601	37730200
chr17	37909601	37911600
chr17	38109401	38110000
chr17	38269401	38270000
chr17	38270601	38271800
chr17	38465601	38466000
chr17	38628401	38628800
chr17	39704001	39705600
chr17	39812001	39812600
chr17	39821601	39822600
chr17	39822801	39823200
chr17	39823401	39823800
chr17	39940601	39941000
chr17	39948201	39948600
chr17	39949201	39949800
chr17	39950401	39950800
chr17	39950801	39951200
chr17	39956801	39957400
chr17	40202401	40202800
chr17	40572001	40574600
chr17	40896401	40897000
chr17	41392201	41393200
chr17	41393201	41393600
chr17	41437601	41439400
chr17	41439401	41440000
chr17	41440001	41440800
chr17	41445001	41445400
chr17	41445801	41446600
chr17	41479401	41479800
chr17	41496801	41497200
chr17	42579801	42580600
chr17	42906401	42906800
chr17	43099201	43099600
chr17	43393601	43394200
chr17	43501201	43502800
chr17	45265401	45266000
chr17	45352801	45353600
chr17	45609001	45610000
chr17	47269001	47270600
chr17	47271201	47271800
chr17	47337001	47338200
chr17	47646801	47647200
chr17	47647201	47647600
chr17	47979201	47980000
chr17	48255201	48256000
chr17	48423801	48424400
chr17	48505201	48505800
chr17	48506401	48507200
chr17	48784201	48784800
chr17	49008401	49009400
chr17	49027401	49028400
chr17	49197201	49197600
chr17	53509801	53511600
chr17	54776601	54777400
chr17	56031201	56032400
chr17	57298201	57299000
chr17	57409201	57410200
chr17	57500201	57501400
chr17	57501601	57502200
chr17	57697601	57698000
chr17	57698201	57698600
chr17	57833001	57833400
chr17	57864601	57865000
chr17	57930601	57932400
chr17	57932801	57933200
chr17	60705401	60705800
chr17	60896801	60897200
chr17	60899201	60899600
chr17	60902201	60902600
chr17	61042601	61043000
chr17	61043001	61043800
chr17	61700201	61700800
chr17	62339601	62340400
chr17	62770201	62770800
chr17	63058801	63059200
chr17	63060801	63061200
chr17	63118801	63119800
chr17	64947801	64948800
chr17	66016001	66017000
chr17	66201001	66202600
chr17	66374201	66374800
chr17	66374801	66375600
chr17	66595801	66596400
chr17	66729801	66730400
chr17	70461401	70462600
chr17	70498001	70499400
chr17	70679801	70680800
chr17	71288001	71288400
chr17	71300001	71302400
chr17	72450201	72450600
chr17	72450601	72451000
chr17	72977601	72978600
chr17	72984401	72985800
chr17	72987801	72988400
chr17	72988401	72988800
chr17	73522001	73523200
chr17	74268201	74268600
chr17	74496001	74497000
chr17	74597601	74598000
chr17	74598401	74598800
chr17	74705001	74705400
chr17	75251001	75251800
chr17	75954201	75954600
chr17	75954601	75955600
chr17	76348601	76349800
chr17	76732001	76732600
chr17	76777401	76778200
chr17	76878601	76880600
chr17	76929801	76930200
chr17	77022401	77023200
chr17	77805801	77806400
chr17	77818401	77819200
chr17	78227401	78229000
chr17	78237801	78239000
chr17	78806001	78806600
chr17	79017601	79018200
chr17	79018601	79019000
chr17	79044601	79045000
chr17	79314801	79315600
chr17	79316401	79317600
chr17	79317601	79320800
chr17	79454801	79455600
chr17	79486801	79487200
chr17	79790001	79791000
chr17	80297001	80298000
chr17	80454601	80455800
chr17	80478201	80478600
chr17	80803601	80804000
chr17	80832201	80833200
chr17	80833201	80833600
chr17	81066401	81068600
chr18	711801	712200
chr18	2848001	2848400
chr18	3297001	3297600
chr18	3622801	3625600
chr18	3626201	3626800
chr18	3665801	3666600
chr18	5628201	5628800
chr18	7117001	7117600
chr18	7568001	7569200
chr18	8610001	8610400
chr18	8937201	8937600
chr18	8949201	8949600
chr18	9627601	9628200
chr18	9647801	9648400
chr18	9708601	9710800
chr18	9803001	9803400
chr18	9804601	9805000
chr18	9808401	9809000
chr18	9838201	9839000
chr18	9868401	9868800
chr18	9868801	9869200
chr18	9870601	9871000
chr18	9876601	9878000
chr18	11946801	11948600
chr18	11948601	11949200
chr18	11949201	11949600
chr18	11954201	11955000
chr18	11981801	11982600
chr18	12278001	12280000
chr18	12280201	12280600
chr18	12883201	12884000
chr18	14430801	14431400
chr18	19192601	19193000
chr18	19321801	19322200
chr18	19773401	19774000
chr18	19774001	19774800
chr18	20046401	20047200
chr18	20047601	20048200
chr18	20138601	20140600
chr18	20291001	20291400
chr18	20861801	20862800
chr18	21850801	21851400
chr18	22930401	22930800
chr18	24235801	24237200
chr18	28786601	28787400
chr18	29952201	29953000
chr18	29962401	29962800
chr18	33162001	33162400
chr18	33530001	33530400
chr18	33878001	33878600
chr18	37379401	37380000
chr18	43355201	43355800
chr18	43546601	43547000
chr18	43754401	43755000
chr18	44702001	44702400
chr18	45456201	45456600
chr18	45494401	45494800
chr18	45534401	45535200
chr18	45687601	45688600
chr18	46066801	46068400
chr18	46069001	46069400
chr18	46073801	46074200
chr18	46375201	46375600
chr18	46399801	46400200
chr18	46474201	46474600
chr18	46482401	46482800
chr18	46483001	46483600
chr18	46483801	46484200
chr18	46499801	46500600
chr18	46500601	46503000
chr18	46515801	46516200
chr18	46517601	46519000
chr18	46520201	46520600
chr18	46524401	46525400
chr18	46542801	46544200
chr18	47252201	47253400
chr18	47256001	47256400
chr18	47719601	47720000
chr18	47720001	47720600
chr18	47720601	47721000
chr18	48557001	48557600
chr18	54305001	54305400
[truncated: 2,563 more rows]
