# Supplementary material for: Genome-wide maps of distal gene regulatory enhancers active in the human placenta
Source: PLoS One. 2018 Dec 27;13(12):e0209611. doi: 10.1371/journal.pone.0209611 (PMC6320013; doi:10.1371/journal.pone.0209611)
Supplement: S2 File — This tab-delimited BED file gives the locations of 33,010 candidate placental enhancers in hg19 coordinates. (BED) [file pone.0209611.s004.bed]

# Candidate placental enhancers from Zhang et al. 2018
chr1	840401	841200
chr1	940601	942800
chr1	958001	958600
chr1	958601	961800
chr1	1004801	1006200
chr1	1014801	1017000
chr1	1047401	1048400
chr1	1049001	1049600
chr1	1058801	1059600
chr1	1065401	1065800
chr1	1079601	1081200
chr1	1091201	1092400
chr1	1092401	1094600
chr1	1095201	1096200
chr1	1097001	1097400
chr1	1135801	1137400
chr1	1172601	1175800
chr1	1176201	1176800
chr1	1177001	1177800
chr1	1283201	1284200
chr1	1305801	1306200
chr1	1363201	1364400
chr1	1364401	1365200
chr1	1398201	1398600
chr1	1439801	1441200
chr1	1487401	1488200
chr1	1488601	1489400
chr1	1489401	1489800
chr1	1490201	1491200
chr1	1493801	1494200
chr1	1494401	1496000
chr1	1616801	1617400
chr1	1617801	1618200
chr1	1708201	1709600
chr1	1789601	1791400
chr1	1837201	1841200
chr1	1992001	1993000
chr1	2017801	2018400
chr1	2019401	2021200
chr1	2021201	2022400
chr1	2023201	2024000
chr1	2024001	2024600
chr1	2030201	2031000
chr1	2036401	2037000
chr1	2037001	2037800
chr1	2051401	2051800
chr1	2052401	2053800
chr1	2055401	2055800
chr1	2056201	2056600
chr1	2056801	2057600
chr1	2066801	2070200
chr1	2164201	2167200
chr1	2167201	2167800
chr1	2169201	2169800
chr1	2169801	2170400
chr1	2171001	2171800
chr1	2185201	2188600
chr1	2188601	2189000
chr1	2201201	2204600
chr1	2206001	2207000
chr1	2207001	2207400
chr1	2208001	2208600
chr1	2209001	2209600
chr1	2210401	2211200
chr1	2211601	2212200
chr1	2212201	2212600
chr1	2215401	2216000
chr1	2241801	2250600
chr1	2250601	2251800
chr1	2252001	2252600
chr1	2466801	2467600
chr1	2479001	2480600
chr1	3371401	3374600
chr1	3398401	3398800
chr1	3446201	3447600
chr1	3456601	3457000
chr1	3457001	3461800
chr1	3462001	3463200
chr1	3469401	3470800
chr1	3600601	3601000
chr1	3625201	3626200
chr1	3712001	3712400
chr1	4715601	4716400
chr1	4716401	4716800
chr1	6320201	6320800
chr1	6417401	6418800
chr1	6438001	6439200
chr1	6444401	6445400
chr1	6543801	6544200
chr1	6544201	6544800
chr1	6567601	6568000
chr1	6571601	6572800
chr1	6572801	6573200
chr1	6573401	6574000
chr1	6577601	6578000
chr1	6578401	6579200
chr1	6760401	6761600
chr1	6919201	6920400
chr1	7439601	7440600
chr1	7447801	7448200
chr1	7462001	7463200
chr1	7529001	7533800
chr1	7668001	7668600
chr1	7739801	7741200
chr1	8014401	8015000
chr1	8048601	8049400
chr1	8049401	8050400
chr1	8050401	8052600
chr1	8053001	8053600
chr1	8062001	8064400
chr1	8069801	8071600
chr1	8080801	8081600
chr1	8091401	8091800
chr1	8105801	8106200
chr1	8106201	8108800
chr1	8116801	8117200
chr1	8123601	8124000
chr1	8129801	8131800
chr1	8131801	8132200
chr1	8135001	8139600
chr1	8142801	8145000
chr1	8149201	8150400
chr1	8151201	8151600
chr1	8153401	8156000
chr1	8166401	8168200
chr1	8172801	8175000
chr1	8175001	8176400
chr1	8182801	8183800
chr1	8186601	8188200
chr1	8192401	8195600
chr1	8195601	8196600
chr1	8196601	8199200
chr1	8201201	8202000
chr1	8203201	8203600
chr1	8207201	8207800
chr1	8207801	8208200
chr1	8212201	8212600
chr1	8212601	8216800
chr1	8224801	8225400
chr1	8225601	8228800
chr1	8229001	8231200
chr1	8232001	8232400
chr1	8241401	8244800
chr1	8253801	8255800
chr1	8256001	8259800
chr1	8259801	8263600
chr1	8275401	8278200
chr1	8285601	8286000
chr1	8287001	8287400
chr1	8297801	8300400
chr1	8301401	8302000
chr1	8318601	8320400
chr1	8378401	8379000
chr1	8404401	8404800
chr1	8405201	8405800
chr1	8405801	8406200
chr1	8406401	8407400
chr1	8407401	8409400
chr1	8410001	8412400
chr1	8431201	8433400
chr1	8433401	8435000
chr1	8438001	8440200
chr1	8457601	8458000
chr1	8501001	8501600
chr1	8508401	8509600
chr1	8510001	8511600
chr1	8515601	8517600
chr1	8522001	8525000
chr1	8585001	8585800
chr1	8658201	8658800
chr1	8658801	8659600
chr1	8667401	8667800
chr1	8760201	8763000
chr1	8771001	8771400
chr1	8771401	8771800
chr1	8772201	8772600
chr1	8876601	8877200
chr1	8882801	8883400
chr1	8885601	8886000
chr1	8958601	8961000
chr1	8961801	8964800
chr1	9184401	9184800
chr1	9186801	9188600
chr1	9205001	9206000
chr1	9206001	9206400
chr1	9223201	9224000
chr1	9341801	9342200
chr1	9342201	9342600
chr1	9354801	9358000
chr1	9358401	9359600
chr1	9359601	9364400
chr1	9364401	9364800
chr1	9365201	9365800
chr1	9375801	9377400
chr1	9380801	9381800
chr1	9382801	9383200
chr1	9384801	9385600
chr1	9385601	9386400
chr1	9397001	9397600
chr1	9397601	9400200
chr1	9400601	9401200
chr1	9404401	9405000
chr1	9430001	9433200
chr1	9436001	9437600
chr1	9445601	9447000
chr1	9470601	9471800
chr1	9472801	9473400
chr1	9473401	9474400
chr1	9488201	9490000
chr1	9490401	9491000
chr1	9503601	9505200
chr1	9508801	9509200
chr1	9509401	9510800
chr1	9516001	9516400
chr1	9600001	9600800
chr1	9649201	9650000
chr1	9759201	9760800
chr1	9761001	9761400
chr1	9882601	9883600
chr1	9948801	9949800
chr1	9950001	9950800
chr1	9950801	9951400
chr1	9968801	9970000
chr1	10057401	10058200
chr1	10093801	10094600
chr1	10094801	10095200
chr1	10120001	10120600
chr1	10120801	10121600
chr1	10123201	10123800
chr1	10124201	10124600
chr1	10143401	10144600
chr1	10144601	10145600
chr1	10271801	10272400
chr1	10444201	10444800
chr1	10588001	10588400
chr1	10588601	10589600
chr1	10615601	10617200
chr1	10741201	10741800
chr1	10747001	10747600
chr1	10763801	10764200
chr1	10853801	10854400
chr1	10957401	10957800
chr1	10959601	10963200
chr1	11788601	11789000
chr1	11789201	11790000
chr1	11790001	11790800
chr1	11796401	11798400
chr1	11968401	11969800
chr1	11979201	11979600
chr1	11995001	11996000
chr1	11996201	11996600
chr1	12074001	12074400
chr1	12083001	12083400
chr1	12114401	12114800
chr1	12135201	12136400
chr1	12136601	12137000
chr1	12137401	12137800
chr1	12190201	12190600
chr1	12204401	12205200
chr1	12205601	12209200
chr1	12209801	12212000
chr1	12212201	12214600
chr1	12214601	12216200
chr1	12219801	12220600
chr1	12221201	12221800
chr1	12227401	12229400
chr1	12230001	12230800
chr1	12231201	12231600
chr1	12233401	12234000
chr1	12234001	12234600
chr1	12254801	12255200
chr1	12446401	12447400
chr1	12525601	12526000
chr1	12539001	12539600
chr1	12542001	12542600
chr1	12543601	12548600
chr1	12549601	12550200
chr1	12572201	12572600
chr1	12588601	12590000
chr1	12599001	12602400
chr1	12607001	12608000
chr1	12608001	12608800
chr1	12608801	12611400
chr1	12611801	12615400
chr1	12615401	12618800
chr1	12638201	12638600
chr1	12645801	12646400
chr1	12651201	12651800
chr1	12651801	12654200
chr1	12654201	12655800
chr1	12668601	12669000
chr1	12669201	12670000
chr1	12672801	12676400
chr1	12695801	12697200
chr1	13925201	13927400
chr1	13927401	13928000
chr1	14076001	14077000
chr1	14085801	14086600
chr1	14127001	14129400
chr1	14130001	14130400
chr1	14131601	14132000
chr1	14132201	14133000
chr1	14155201	14155800
chr1	14463001	14463800
chr1	14464001	14464400
chr1	14925801	14926400
chr1	14962001	14962400
chr1	15058201	15060400
chr1	15061001	15061400
chr1	15062001	15062600
chr1	15083601	15084200
chr1	15086201	15086800
chr1	15110601	15111000
chr1	15114201	15114800
chr1	15115601	15116400
chr1	15202601	15203000
chr1	15206801	15209200
chr1	15222201	15222600
chr1	15239801	15241000
chr1	15256601	15258000
chr1	15258201	15258800
chr1	15261001	15261400
chr1	15261401	15262000
chr1	15265801	15267400
chr1	15272801	15277600
chr1	15278801	15279800
chr1	15279801	15280200
chr1	15293201	15295000
chr1	15296801	15297400
chr1	15297601	15298400
chr1	15298601	15299000
chr1	15305801	15306200
chr1	15306801	15307200
chr1	15313801	15315800
chr1	15315801	15316800
chr1	15320801	15327400
chr1	15327801	15328600
chr1	15328601	15329400
chr1	15329801	15330800
chr1	15333401	15333800
chr1	15333801	15336400
chr1	15344801	15346000
chr1	15346001	15348400
chr1	15348601	15349000
chr1	15349001	15349600
chr1	15350401	15351400
chr1	15351601	15352800
chr1	15352801	15353200
chr1	15353601	15354600
chr1	15354601	15355200
chr1	15355601	15356200
chr1	15414601	15415600
chr1	15466201	15467200
chr1	15486001	15486600
chr1	15526001	15526800
chr1	15526801	15529200
chr1	15587801	15588600
chr1	15741001	15741400
chr1	15742201	15744600
chr1	15757001	15757800
chr1	15946601	15947200
chr1	16002401	16002800
chr1	16004801	16005800
chr1	16028201	16029000
chr1	16029201	16029600
chr1	16030401	16030800
chr1	16031201	16031600
chr1	16031801	16032400
chr1	16075001	16075800
chr1	16085401	16085800
chr1	16113201	16114200
chr1	16119801	16125000
chr1	16125001	16128200
chr1	16128201	16129600
chr1	16129801	16130400
chr1	16158401	16160400
chr1	16212001	16214800
chr1	16267001	16268200
chr1	16338601	16340200
chr1	16408001	16408800
chr1	16414201	16415400
chr1	16415401	16415800
chr1	16437401	16438200
chr1	16438201	16440200
chr1	16470001	16472800
chr1	16488401	16489400
chr1	16489401	16489800
chr1	16490001	16490400
chr1	16490601	16492400
chr1	16493401	16495000
chr1	16497201	16497600
chr1	16497601	16504600
chr1	16504601	16512200
chr1	16694601	16695600
chr1	16702201	16703000
chr1	16703201	16703800
chr1	16824401	16825600
chr1	16886801	16887200
chr1	17044201	17044600
chr1	17053601	17054800
chr1	17222801	17224000
chr1	17228801	17230800
chr1	17239001	17239400
chr1	17239401	17242000
chr1	17337401	17338200
chr1	17343801	17344400
chr1	17344401	17345000
chr1	17366601	17367000
chr1	17367201	17368400
chr1	17418401	17418800
chr1	17453201	17454800
chr1	17454801	17457200
chr1	17457401	17458000
chr1	17493601	17495000
chr1	17525001	17526200
chr1	17535801	17536400
chr1	17536801	17537200
chr1	17538401	17538800
chr1	17763201	17764600
chr1	17802601	17803000
chr1	17803601	17804400
chr1	17846401	17847400
chr1	17866601	17868000
chr1	17886201	17887000
chr1	17894001	17898000
chr1	17898401	17899200
chr1	17899201	17899800
chr1	17900001	17900800
chr1	17901001	17901400
chr1	17908201	17908800
chr1	17915001	17917600
chr1	17918201	17923600
chr1	18417801	18418200
chr1	18418201	18418600
chr1	18418601	18419000
chr1	19252801	19254800
chr1	19258201	19260000
chr1	19262201	19267000
chr1	19267001	19267800
chr1	19268201	19268600
chr1	19268601	19269200
chr1	19272201	19272800
chr1	19273401	19274600
chr1	19274601	19279200
chr1	19280401	19282000
chr1	19291601	19293200
chr1	19323801	19325000
chr1	19335601	19339600
chr1	19359601	19361000
chr1	19361201	19361600
chr1	19379001	19379400
chr1	19380801	19381200
chr1	19659201	19660000
chr1	19662001	19665200
chr1	19711201	19711800
chr1	19721801	19722600
chr1	19722601	19723200
chr1	19723601	19726000
chr1	19726201	19726600
chr1	19726601	19727800
chr1	19728001	19728400
chr1	19728401	19729200
chr1	19764201	19765600
chr1	19766801	19768400
chr1	19768801	19769400
chr1	19769801	19770400
chr1	19794401	19797200
chr1	19809401	19810200
chr1	19821601	19822000
chr1	19889401	19891000
chr1	20095601	20096000
chr1	20112401	20113200
chr1	20119401	20120000
chr1	20120001	20121000
chr1	20122201	20123000
chr1	20123201	20124000
chr1	20124001	20124400
chr1	20193401	20193800
chr1	20196201	20197000
chr1	20209401	20210400
chr1	20301401	20301800
chr1	20435801	20436200
chr1	20437201	20437800
chr1	20537401	20540400
chr1	20559801	20560600
chr1	20901601	20902000
chr1	20915801	20916800
chr1	21112201	21112600
chr1	21211201	21212000
chr1	21347401	21349400
chr1	21349601	21350000
chr1	21579001	21579600
chr1	21604601	21605600
chr1	21631801	21632200
chr1	21634201	21635000
chr1	21635001	21636400
chr1	21639601	21641400
chr1	21642401	21642800
chr1	21643201	21649000
chr1	21649001	21650000
chr1	21650401	21657800
chr1	21660601	21661000
chr1	21661001	21662200
chr1	21664201	21664600
chr1	21665001	21667000
chr1	21668401	21670200
chr1	21670401	21671400
chr1	21836201	21836600
chr1	21836601	21837000
chr1	21864001	21864600
chr1	21870201	21870800
chr1	21958001	21961800
chr1	21964601	21968000
chr1	22107601	22108200
chr1	22228001	22229400
chr1	22235201	22242200
chr1	22243001	22243800
chr1	22245001	22263600
chr1	22268801	22272000
chr1	22281401	22285600
chr1	22288601	22289000
chr1	22292801	22293400
chr1	22357801	22358600
chr1	22368001	22370800
chr1	22380001	22380600
chr1	22466201	22466800
chr1	22468401	22469200
chr1	22577201	22577600
chr1	22583801	22584400
chr1	22585001	22585600
chr1	22593401	22593800
chr1	22602201	22603000
chr1	22614601	22615000
chr1	22714601	22715200
chr1	22715601	22716200
chr1	22738801	22740200
chr1	22740401	22741400
chr1	22755001	22756000
chr1	23037601	23038200
chr1	23114801	23115200
chr1	23115601	23116000
chr1	23117001	23117600
chr1	23133601	23134000
chr1	23135401	23135800
chr1	23144001	23144400
chr1	23144401	23145000
chr1	23145201	23145600
chr1	23152401	23155200
chr1	23155401	23156000
chr1	23156601	23157400
chr1	23157401	23159800
chr1	23302401	23303200
chr1	23427601	23429400
chr1	23429401	23430400
chr1	23493401	23495200
chr1	23503201	23503800
chr1	23514001	23516000
chr1	23537001	23537800
chr1	23543201	23544400
chr1	23603601	23604800
chr1	23703001	23704800
chr1	23774401	23774800
chr1	23775201	23777000
chr1	23777001	23777800
chr1	23803801	23804800
chr1	23805001	23806200
chr1	23856001	23856400
chr1	23856401	23857000
chr1	23865801	23867000
chr1	23867001	23867400
chr1	23870201	23870600
chr1	23870801	23871200
chr1	23882601	23884400
chr1	23891401	23893400
chr1	23893401	23896600
chr1	23899201	23899600
chr1	23900201	23902800
chr1	23908201	23908600
chr1	23908801	23909200
chr1	23909201	23910000
chr1	23911401	23913800
chr1	23919401	23923800
chr1	23926201	23926600
chr1	23927001	23927400
chr1	23929801	23930200
chr1	23930601	23931200
chr1	23976801	23977400
chr1	23977401	23978400
chr1	24257401	24258200
chr1	24344001	24344400
chr1	24344601	24350400
chr1	24443801	24444800
chr1	24444801	24445400
chr1	24445601	24446200
chr1	24475801	24479000
chr1	24479001	24479800
chr1	24512401	24513600
chr1	24562201	24563800
chr1	24592601	24593800
chr1	24611401	24612400
chr1	24612601	24613400
chr1	24619801	24622600
chr1	24624201	24624600
chr1	24627201	24628600
chr1	25001601	25002000
chr1	25005601	25006200
chr1	25008801	25011200
chr1	25014401	25015600
chr1	25018801	25019600
chr1	25028801	25030200
chr1	25030801	25033000
chr1	25036601	25037000
chr1	25039201	25042600
chr1	25043601	25044000
chr1	25044001	25044800
chr1	25045001	25046400
chr1	25046401	25047200
chr1	25047201	25047800
chr1	25047801	25048400
chr1	25050401	25053600
chr1	25053601	25054200
chr1	25055801	25056200
chr1	25057001	25057600
chr1	25061601	25063800
chr1	25072201	25075600
chr1	25089001	25089400
chr1	25174001	25175800
chr1	25280801	25281200
chr1	25281201	25282200
chr1	25282401	25282800
chr1	25565001	25565400
chr1	25565401	25567600
chr1	25829201	25829600
chr1	25829801	25830600
chr1	25832801	25833800
chr1	25863601	25864200
chr1	25870401	25871400
chr1	25895401	25896600
chr1	25899401	25901200
chr1	25984201	25985200
chr1	25992801	25993400
chr1	25994201	25995200
chr1	25995601	25996200
chr1	25996201	25996600
chr1	25996601	26000200
chr1	26013201	26014200
chr1	26015601	26016800
chr1	26020401	26023600
chr1	26024201	26024800
chr1	26024801	26025400
chr1	26052001	26052400
chr1	26052801	26053400
chr1	26054201	26054800
chr1	26116601	26117000
chr1	26117401	26118800
chr1	26206001	26206600
chr1	26206601	26207000
chr1	26217401	26219000
chr1	26240401	26240800
chr1	26248601	26250600
chr1	26323001	26323800
chr1	26363001	26363600
chr1	26401801	26402400
chr1	26405801	26406200
chr1	26407601	26408800
chr1	26409601	26410200
chr1	26410401	26411000
chr1	26420201	26422200
chr1	26490001	26491200
chr1	26560801	26561200
chr1	26617601	26618000
chr1	26618001	26618400
chr1	26685801	26688000
chr1	26738201	26739400
chr1	26743401	26745600
chr1	26809201	26810000
chr1	26825201	26829600
chr1	26858001	26858400
chr1	26945601	26949000
chr1	27027401	27028000
chr1	27028601	27029200
chr1	27081801	27082200
chr1	27125201	27127200
chr1	27164401	27164800
chr1	27165401	27165800
chr1	27184201	27184600
chr1	27191001	27193200
chr1	27193801	27195000
chr1	27285001	27286800
chr1	27327401	27329400
chr1	27330601	27331400
chr1	27347601	27348800
chr1	27352801	27355000
chr1	27357201	27359400
chr1	27359401	27360800
chr1	27361001	27361400
chr1	27362601	27363000
chr1	27363201	27363600
chr1	27448001	27449800
chr1	27462801	27463600
chr1	27463801	27465600
chr1	27466601	27467000
chr1	27467201	27467600
chr1	27467601	27474200
chr1	27478001	27480400
chr1	27488201	27488600
chr1	27518001	27520000
chr1	27573801	27574400
chr1	27728201	27728600
chr1	27728601	27729400
chr1	27729401	27730600
chr1	27753801	27754200
chr1	27754801	27755200
chr1	27814401	27816400
chr1	27823601	27824000
chr1	27828801	27832800
chr1	27833001	27833800
chr1	27835601	27836000
chr1	27836001	27836600
chr1	27843801	27846400
chr1	27859601	27860000
chr1	27866601	27873600
chr1	27890401	27904800
chr1	27908001	27908600
chr1	27916401	27917200
chr1	27924601	27925000
chr1	27925001	27926800
chr1	27927401	27929800
chr1	27960401	27961400
chr1	27985001	27986800
chr1	28012401	28013200
chr1	28100601	28101200
chr1	28189001	28189600
chr1	28239801	28240400
chr1	28294801	28295200
chr1	28413801	28415000
chr1	28574201	28576000
chr1	28576001	28577200
chr1	28586601	28588600
chr1	28588801	28590600
chr1	28622601	28624200
chr1	28639801	28642400
chr1	28678001	28679200
chr1	28679401	28680600
chr1	28696401	28698000
chr1	28765001	28766200
chr1	28845601	28846600
chr1	28846601	28847400
chr1	28847401	28848200
chr1	28848201	28848600
chr1	28848601	28849000
chr1	28850401	28851200
chr1	28880601	28881000
chr1	28925001	28927000
chr1	28927201	28927600
chr1	28927801	28929200
chr1	28975401	28976400
chr1	28995401	28997600
chr1	28997801	28998400
chr1	29001601	29002400
chr1	29101601	29102000
chr1	29106601	29107200
chr1	29111201	29112800
chr1	29213801	29215200
chr1	29241401	29242200
chr1	29506801	29508000
chr1	29517201	29519200
chr1	29563401	29566600
chr1	29566801	29567600
chr1	29567601	29568200
chr1	29569601	29570000
chr1	29570601	29571000
chr1	29575401	29576000
chr1	29576201	29576600
chr1	31158001	31159200
chr1	31229401	31230400
chr1	31239001	31239400
chr1	31273001	31273400
chr1	31273601	31274000
chr1	31274601	31275000
chr1	31278201	31278600
chr1	31278801	31279400
chr1	31282201	31283200
chr1	31319801	31321000
chr1	31359401	31359800
chr1	31359801	31362600
chr1	31366601	31367000
chr1	31368001	31369000
chr1	31373201	31373600
chr1	31373801	31376600
chr1	31378401	31381200
chr1	31386801	31387800
chr1	31391401	31392000
chr1	31392001	31393000
chr1	31525401	31525800
chr1	31574001	31574400
chr1	31575401	31576400
chr1	31593001	31593800
chr1	31594801	31596200
chr1	31624801	31626000
chr1	31626001	31629400
chr1	31635201	31636200
chr1	31642201	31644600
chr1	31799601	31800400
chr1	31867401	31868200
chr1	31888801	31890600
chr1	31917601	31918600
chr1	31944001	31944800
chr1	31949801	31950200
chr1	31950201	31950600
chr1	31950601	31951200
chr1	31990001	31990800
chr1	31996001	31996400
chr1	31996401	31997800
chr1	32001001	32002400
chr1	32013601	32015800
chr1	32027801	32030800
chr1	32034201	32035200
chr1	32035801	32037000
chr1	32053401	32055600
chr1	32056201	32056600
chr1	32056601	32058800
chr1	32059001	32059800
chr1	32176601	32177200
chr1	32177601	32179600
chr1	32179601	32182600
chr1	32220401	32221400
chr1	32417401	32418200
chr1	32418201	32424000
chr1	32424001	32424400
chr1	32425601	32426000
chr1	32480001	32481200
chr1	32527601	32529400
chr1	32574201	32575400
chr1	32596601	32597200
chr1	32597201	32601600
chr1	32602801	32603200
chr1	32758201	32759000
chr1	32858601	32859200
chr1	32866401	32867200
chr1	32913001	32914800
chr1	32964401	32967800
chr1	32986001	32987000
chr1	33005201	33006600
chr1	33077401	33078600
chr1	33166801	33168200
chr1	33177401	33178600
chr1	33181001	33183200
chr1	33190001	33190600
chr1	33207801	33210400
chr1	33219801	33226200
chr1	33398801	33400600
chr1	33427601	33429600
chr1	33446401	33447400
chr1	33454001	33455400
chr1	33456601	33459200
chr1	33470401	33473400
chr1	33591801	33594000
chr1	33630601	33631000
chr1	33640201	33640600
chr1	33684201	33687600
chr1	33699801	33701000
chr1	33703001	33703400
chr1	33709601	33710000
chr1	33807601	33808800
chr1	33829001	33832600
chr1	33938401	33939200
chr1	35290601	35291600
chr1	35545201	35546400
chr1	35735201	35735600
chr1	35810801	35811200
chr1	35990001	35990400
chr1	36274201	36275200
chr1	36573201	36573800
chr1	36573801	36574200
chr1	36574601	36575200
chr1	36579001	36579600
chr1	36579801	36581200
chr1	36590201	36590600
chr1	36599601	36600000
chr1	36613801	36614600
chr1	36623001	36624400
chr1	36624801	36629000
chr1	36691201	36691600
chr1	36714201	36717400
chr1	36725801	36726200
chr1	36802401	36803200
chr1	36803201	36803600
chr1	36848601	36851200
chr1	36873601	36874800
chr1	36876801	36878600
chr1	36954001	36954400
chr1	37913801	37915800
chr1	37916801	37917200
chr1	37917401	37918200
chr1	37918401	37918800
chr1	37919001	37920200
chr1	37950001	37953200
chr1	38071401	38072600
chr1	38367801	38369200
chr1	38373001	38374800
chr1	38375001	38375400
chr1	38461601	38462400
chr1	38993401	38993800
chr1	38995201	38995600
chr1	39206201	39206800
chr1	39207001	39207400
chr1	39283401	39284400
chr1	39406601	39407200
chr1	39451001	39451800
chr1	39457401	39458600
chr1	39512201	39514800
chr1	39571401	39574400
chr1	39575601	39578000
chr1	39578201	39578800
chr1	39581601	39582400
chr1	39582401	39584600
chr1	39592601	39593200
chr1	39596201	39599400
chr1	39599401	39599800
chr1	39601401	39602400
chr1	39605601	39606000
chr1	39607001	39609000
chr1	39609001	39609400
chr1	39618801	39619200
chr1	39619201	39619800
chr1	39625001	39627000
chr1	39633201	39634600
chr1	39634601	39637000
chr1	39637401	39639400
chr1	39641801	39642200
chr1	39642601	39643200
chr1	39643201	39645800
chr1	39648801	39649200
chr1	39649401	39649800
chr1	39650001	39651800
chr1	39651801	39653000
chr1	39653401	39659000
chr1	39681201	39681800
chr1	39735601	39736200
chr1	39858201	39858600
chr1	40104601	40105200
chr1	40111601	40113800
chr1	40295201	40296200
chr1	40305201	40305800
chr1	40357001	40357800
chr1	40357801	40358400
chr1	40399401	40399800
chr1	40442401	40442800
chr1	40443001	40443400
chr1	40445601	40448400
chr1	40507201	40508000
chr1	40605601	40606800
chr1	40627401	40628400
chr1	40805001	40805400
chr1	40840401	40840800
chr1	41250201	41250600
chr1	41272601	41273600
chr1	41333601	41335200
chr1	41335801	41336400
chr1	41343001	41343400
chr1	41343801	41344400
chr1	41349801	41350400
chr1	41352601	41353000
chr1	41362801	41365800
chr1	41366001	41366400
chr1	41367201	41369400
chr1	41431001	41431800
chr1	41431801	41432400
chr1	41432801	41434400
chr1	41574001	41576200
chr1	41576201	41577000
chr1	41577001	41577400
chr1	41616001	41616400
chr1	41782601	41783000
chr1	41783801	41784200
chr1	41784601	41785200
chr1	41785401	41786000
chr1	41807201	41808400
chr1	41828201	41828600
chr1	41829001	41829800
chr1	41829801	41830200
chr1	41830201	41830800
chr1	41831801	41832400
chr1	41836401	41836800
chr1	41849401	41849800
chr1	41882401	41883200
chr1	41884201	41886000
chr1	41901201	41901600
chr1	41913601	41914800
chr1	41939401	41939800
chr1	41940201	41940800
chr1	41957001	41957400
chr1	41957401	41958000
chr1	41958401	41959200
chr1	41959601	41963400
chr1	41966201	41966600
chr1	41967401	41967800
chr1	41967801	41968400
chr1	41968601	41969800
chr1	41970001	41970600
chr1	42126801	42129600
chr1	42130001	42132600
chr1	42327801	42330200
chr1	42344201	42344800
chr1	42347601	42348800
chr1	42353801	42354200
chr1	42354401	42354800
chr1	42356001	42358000
chr1	42365001	42368800
chr1	42383601	42384000
chr1	42500601	42501200
chr1	42612001	42612600
chr1	42636201	42636600
chr1	42639001	42639400
chr1	42639601	42642200
chr1	42676801	42677600
chr1	42677801	42678200
chr1	42687001	42688200
chr1	42688201	42689000
chr1	42689201	42689600
chr1	42691401	42692400
chr1	42799601	42800400
chr1	43149201	43149600
chr1	43388001	43391000
chr1	43402001	43408800
chr1	43414001	43417000
chr1	43429601	43430600
chr1	43458801	43460200
chr1	43470801	43475600
chr1	43500801	43503000
chr1	43514201	43515800
chr1	43521601	43526400
chr1	43532201	43537800
chr1	43538001	43538400
chr1	43538801	43540000
chr1	43586801	43587600
chr1	43601601	43602000
chr1	43795401	43795800
chr1	43795801	43796600
chr1	43838801	43839800
chr1	43936601	43940200
chr1	43940201	43940600
chr1	43941001	43942800
chr1	43959401	43960400
chr1	43996801	43998800
chr1	44004001	44005400
chr1	44011001	44014000
chr1	44019801	44020800
chr1	44021801	44026200
chr1	44026201	44027000
chr1	44027001	44028000
chr1	44028801	44030200
chr1	44048801	44049400
chr1	44324001	44326400
chr1	44349801	44351800
chr1	44370401	44370800
chr1	44495201	44496600
chr1	44794001	44796400
chr1	44951601	44952000
chr1	45172001	45174400
chr1	45174401	45175000
chr1	45192601	45193000
chr1	45195601	45196600
chr1	45258801	45260000
chr1	45281401	45282000
chr1	45284201	45285400
chr1	45656601	45657000
chr1	45671001	45671400
chr1	45768401	45769400
chr1	45955201	45956400
chr1	46269801	46270600
chr1	46355801	46356600
chr1	46356801	46358000
chr1	46358201	46358600
chr1	46358601	46359000
chr1	46437601	46438200
chr1	46632601	46633000
chr1	46652601	46653200
chr1	46653201	46654200
chr1	46669401	46672600
chr1	46860401	46860800
chr1	46932201	46932600
chr1	46982401	46983400
chr1	46984801	46987600
chr1	47068401	47069800
chr1	47190401	47191200
chr1	47191201	47191600
chr1	47799801	47801800
chr1	47873401	47873800
chr1	47998601	47999400
chr1	48175001	48175600
chr1	48936601	48937600
chr1	50514001	50514400
chr1	50798401	50799600
chr1	51086401	51087400
chr1	51442201	51444600
chr1	51984201	51984800
chr1	52083001	52084400
chr1	52085801	52087400
chr1	52087401	52089200
chr1	52092001	52092600
chr1	52092601	52093000
chr1	52096401	52096800
chr1	52096801	52097400
chr1	52100001	52101200
chr1	52110201	52111600
chr1	52127201	52127800
chr1	52137401	52138000
chr1	52156401	52156800
chr1	52157401	52157800
chr1	52158001	52158600
chr1	52195801	52197600
chr1	52342601	52343600
chr1	52362601	52365600
chr1	52454401	52456200
chr1	52470801	52473800
chr1	52608201	52609000
chr1	53099601	53100000
chr1	53100001	53100400
chr1	53125401	53127400
chr1	53139001	53139400
chr1	53142001	53142400
chr1	53169201	53169600
chr1	53192401	53193400
chr1	53308801	53310000
chr1	53481001	53481600
chr1	53586001	53586600
chr1	53587401	53590200
chr1	53593001	53593600
chr1	53613401	53613800
chr1	53613801	53614200
chr1	53638801	53639200
chr1	53646001	53646800
chr1	53646801	53647200
chr1	53647601	53650000
chr1	53650201	53652600
chr1	53985601	53986200
chr1	54006601	54007600
chr1	54007601	54008600
chr1	54008801	54009200
chr1	54205001	54205400
chr1	54361601	54362200
chr1	54362401	54362800
chr1	54447601	54448600
chr1	54586201	54587000
chr1	54587201	54588000
chr1	54737401	54743000
chr1	54743801	54746000
chr1	54778801	54779400
chr1	54780201	54780800
chr1	54788201	54788600
chr1	54788601	54791000
chr1	54797201	54797600
chr1	54797601	54798200
chr1	54798401	54799800
chr1	54800001	54801400
chr1	54843001	54843800
chr1	54843801	54844400
chr1	54844401	54844800
chr1	54845601	54846400
chr1	54849801	54850200
chr1	54850401	54851000
chr1	54924201	54924800
chr1	54927801	54928600
chr1	54929801	54931800
chr1	54940401	54940800
chr1	54952201	54955800
chr1	54956201	54956600
chr1	54964001	54964400
chr1	54964801	54965200
chr1	54972001	54972400
chr1	55008201	55008800
chr1	55014601	55015200
chr1	55029601	55031400
chr1	55044601	55045200
chr1	55325201	55325600
chr1	55325601	55326800
chr1	55326801	55329000
chr1	55393001	55393400
chr1	55400401	55401200
chr1	55415601	55417600
chr1	55418201	55419000
chr1	55419801	55420600
chr1	55487601	55488400
chr1	55700001	55700400
chr1	55710401	55711000
chr1	55711001	55712000
chr1	55753001	55754800
chr1	55754801	55755200
chr1	55885801	55887400
chr1	55891801	55897000
chr1	55908001	55908400
chr1	55908401	55910800
chr1	55911801	55912400
chr1	55944201	55944600
chr1	56024601	56025200
chr1	56055801	56056400
chr1	56088801	56089400
chr1	56098401	56099600
chr1	56105201	56105600
chr1	56105601	56106200
chr1	56106401	56107400
chr1	56134601	56136000
chr1	56136001	56137000
chr1	56159601	56162600
chr1	56162801	56163200
chr1	56169801	56170200
chr1	56180801	56181200
chr1	56181601	56186600
chr1	56247401	56248200
chr1	56279201	56279800
chr1	56282201	56282600
chr1	56291801	56292800
chr1	56299601	56300200
chr1	56396801	56397800
chr1	56440201	56440600
chr1	56440601	56441400
chr1	56499201	56499600
chr1	56529801	56530400
chr1	56545201	56545800
chr1	56545801	56547600
chr1	56655801	56656400
chr1	56656601	56657000
chr1	56665601	56666800
chr1	56750601	56751200
chr1	56751801	56752200
chr1	56752401	56753000
chr1	56757001	56757800
chr1	56767601	56768200
chr1	56768201	56768600
chr1	56794401	56795200
chr1	56795201	56798600
chr1	56839601	56840000
chr1	56840801	56841200
chr1	56841201	56841600
chr1	56855801	56856600
chr1	56870001	56871000
chr1	56882201	56882800
chr1	56883001	56884600
chr1	56897801	56899600
chr1	56902601	56903400
chr1	56914801	56915200
chr1	56922001	56922800
chr1	56941601	56942000
chr1	56942201	56945000
chr1	56957001	56957400
chr1	56957401	56958600
chr1	56959001	56960400
chr1	56968401	56968800
chr1	56969201	56970400
chr1	56970601	56972000
chr1	56972001	56972600
chr1	56973201	56977600
chr1	57013601	57014000
chr1	57017001	57017400
chr1	57031801	57032200
chr1	57032401	57032800
chr1	57036601	57041600
chr1	57042001	57044400
chr1	57283401	57284000
chr1	57284001	57284800
chr1	57746001	57746600
chr1	57888001	57888400
chr1	57889201	57889600
chr1	58861001	58861400
chr1	58862401	58863000
chr1	58863001	58863800
chr1	59049001	59051600
chr1	59057001	59057400
chr1	59057401	59058400
chr1	59058801	59059200
chr1	59084601	59087600
chr1	59193801	59194200
chr1	59274801	59276600
chr1	59290801	59291200
chr1	59346601	59347000
chr1	59347001	59347400
chr1	59367801	59368200
chr1	59368401	59370600
chr1	59385201	59385600
chr1	59387401	59387800
chr1	59393201	59397200
chr1	59397201	59398000
chr1	59478401	59481000
chr1	59571001	59572400
chr1	59573401	59573800
chr1	59582001	59582400
chr1	59604201	59609200
chr1	59609601	59610000
chr1	59617601	59618000
chr1	59619201	59620400
chr1	59620401	59621400
chr1	59644001	59644600
chr1	59652001	59652800
chr1	59689801	59690400
chr1	59763001	59764400
chr1	59764801	59765400
chr1	59797801	59798600
chr1	59799001	59799400
chr1	59799601	59800000
chr1	59859001	59861000
chr1	59870201	59870600
chr1	59888601	59889600
chr1	59892001	59894000
chr1	59902401	59902800
chr1	59909201	59909800
chr1	59910201	59910600
chr1	59910601	59911400
chr1	59913601	59914400
chr1	59952001	59952600
chr1	59953201	59953600
chr1	59968001	59968400
chr1	59971201	59972000
chr1	59986401	59987400
chr1	60020001	60020400
chr1	60030001	60030600
chr1	60031001	60032200
chr1	60059801	60061200
chr1	60061201	60064000
chr1	60066601	60067400
chr1	60140201	60140600
chr1	60166401	60166800
chr1	60166801	60167800
chr1	60168401	60169200
chr1	60169801	60170200
chr1	60170201	60170600
chr1	60195601	60196200
chr1	60196201	60197800
chr1	60198201	60198800
chr1	61426401	61427600
chr1	61508401	61509600
chr1	61519601	61520000
chr1	61522201	61524000
chr1	61649201	61650000
chr1	61669001	61669400
chr1	62552401	62553000
chr1	62601601	62602000
chr1	62641401	62641800
chr1	62663601	62664600
chr1	62693601	62697400
chr1	62698601	62699000
chr1	62700601	62701200
chr1	62752401	62753400
chr1	62773401	62773800
chr1	62783801	62784600
chr1	62790601	62792000
chr1	62802001	62804400
chr1	64076201	64076600
chr1	64076601	64077600
chr1	64077601	64079600
chr1	64081201	64081600
chr1	64081601	64082000
chr1	64126601	64130400
chr1	64135001	64135800
chr1	64140201	64141400
chr1	64196001	64196400
chr1	64196601	64198000
chr1	64211801	64212200
chr1	64212201	64212800
chr1	64241201	64243600
chr1	64243801	64244600
chr1	64244601	64245200
chr1	64245401	64245800
chr1	64288801	64289400
chr1	64295201	64295600
chr1	64295801	64296200
chr1	64299401	64299800
chr1	64332401	64332800
chr1	64333201	64334000
chr1	64334001	64334600
chr1	64379001	64380600
chr1	64381401	64383200
chr1	64383201	64384800
chr1	64386801	64387400
chr1	64387401	64388000
chr1	64388401	64389400
chr1	64389401	64389800
chr1	64399601	64400000
chr1	64402001	64403400
chr1	64408801	64409400
chr1	64411601	64412000
chr1	64412201	64413800
chr1	64414601	64415600
chr1	64425201	64425600
chr1	64426001	64426400
chr1	64446001	64448200
chr1	64448601	64449200
chr1	64449401	64450600
chr1	64450801	64451200
chr1	64465601	64466600
chr1	64503801	64504200
chr1	64504601	64505400
chr1	64546601	64547200
chr1	64548001	64548600
chr1	64559001	64559600
chr1	64651801	64652400
chr1	64808401	64810200
chr1	64936801	64937400
chr1	65211201	65212000
chr1	65362201	65364000
chr1	65398801	65399200
chr1	65399401	65401800
chr1	65430601	65432000
chr1	65466801	65468000
chr1	65531201	65532200
chr1	65714001	65715000
chr1	65720401	65721400
chr1	65731401	65732200
chr1	65732401	65733200
chr1	65903001	65904000
chr1	65933001	65934000
chr1	66724001	66724400
chr1	66724601	66725000
chr1	66725801	66726400
chr1	66735801	66736600
chr1	66736801	66739200
chr1	66798401	66798800
chr1	67028201	67030400
chr1	67483801	67485000
chr1	67485601	67486000
chr1	67614001	67614400
chr1	68035201	68039800
chr1	68041201	68042200
chr1	68046601	68047000
chr1	68048601	68049200
chr1	68111001	68113400
chr1	68165201	68167000
chr1	68201401	68202800
chr1	68213601	68216600
chr1	68216601	68219600
chr1	68223801	68224600
chr1	68225401	68226600
chr1	68232001	68232600
chr1	68232601	68233400
chr1	68235601	68236800
chr1	68237001	68237600
chr1	68257001	68259000
chr1	68269201	68270000
chr1	68280001	68286800
chr1	68286801	68287400
chr1	68287601	68288400
chr1	68298201	68299000
chr1	68354201	68355000
chr1	68587001	68588400
chr1	68588801	68589200
chr1	68638801	68642000
chr1	68679401	68680200
chr1	68680601	68681200
chr1	68681801	68682800
chr1	68684001	68684600
chr1	68686601	68688800
chr1	68689001	68689600
chr1	68788001	68788600
chr1	68788601	68789600
chr1	68805001	68806000
chr1	72466401	72467200
chr1	72904801	72905400
chr1	76137601	76139600
chr1	76490001	76490600
chr1	76540601	76541200
chr1	77684001	77684800
chr1	78007201	78007800
chr1	78223801	78224200
chr1	78224201	78225000
chr1	80519401	80520200
chr1	81640401	81641400
chr1	81644801	81645200
chr1	81895801	81896600
chr1	81896601	81897600
chr1	81897601	81899000
chr1	82016201	82016600
chr1	82144401	82145000
chr1	82145201	82146200
chr1	82146401	82147400
chr1	82154801	82156000
chr1	82165601	82166000
chr1	82167801	82168200
chr1	82168401	82170600
chr1	82171801	82172800
chr1	82266201	82270000
chr1	84049401	84049800
chr1	84284001	84285000
chr1	84285001	84285400
chr1	84463801	84464600
chr1	85048401	85049200
chr1	85049201	85050200
chr1	85067601	85071000
chr1	85084801	85085200
chr1	85085201	85087600
chr1	85154801	85155800
chr1	85184801	85185400
chr1	85188201	85188800
chr1	85229801	85230600
chr1	85315001	85315600
chr1	85316401	85319400
chr1	85348601	85349000
chr1	85349201	85349800
chr1	85599601	85600000
chr1	85600001	85601600
chr1	85663401	85663800
chr1	85664801	85665800
chr1	85686401	85686800
chr1	85690201	85692200
chr1	85707001	85707400
chr1	85709001	85710800
chr1	85710801	85712000
chr1	85764001	85764400
chr1	85779601	85781000
chr1	85795601	85797200
chr1	85797201	85797800
chr1	85798601	85799000
chr1	86018401	86019800
chr1	86021401	86022000
chr1	86035001	86038000
chr1	86038001	86038400
chr1	86040801	86041400
chr1	86049801	86051000
chr1	86071401	86074800
chr1	86074801	86075400
chr1	86076401	86079600
chr1	86079601	86080400
chr1	86080601	86083600
chr1	86093401	86095600
chr1	86860401	86861600
chr1	86967601	86971400
chr1	87239201	87240400
chr1	87240801	87241200
chr1	87243401	87244200
chr1	87258001	87259200
chr1	87259201	87260000
chr1	87617201	87618400
chr1	87691601	87692000
chr1	87798001	87798600
chr1	87799201	87800200
chr1	87900801	87901800
chr1	87901801	87902600
chr1	87916401	87916800
chr1	88149201	88150800
chr1	88151601	88152000
chr1	88152001	88152600
chr1	88260601	88261400
chr1	88271201	88272600
chr1	88526801	88527400
chr1	88527401	88527800
chr1	88792801	88793600
chr1	88928001	88929200
chr1	89150401	89150800
chr1	89238801	89241600
chr1	89514801	89517000
chr1	90203801	90204200
chr1	90204401	90205200
chr1	90273401	90275400
chr1	90299401	90299800
chr1	90300001	90301000
chr1	90354801	90356000
chr1	90356201	90357200
chr1	90371601	90373000
chr1	90374201	90375000
chr1	90376801	90379000
chr1	90407801	90410200
chr1	90410601	90411200
chr1	90411601	90412400
chr1	90416001	90416600
chr1	90417801	90423200
chr1	90437001	90437400
chr1	90438001	90439000
chr1	90868201	90869000
chr1	91564201	91564600
chr1	91565401	91566400
chr1	91630401	91631200
chr1	91967401	91967800
chr1	91967801	91968200
chr1	92022601	92023000
chr1	92030601	92031000
chr1	92058201	92058600
chr1	92060201	92060600
chr1	92074201	92078200
chr1	92078601	92079800
chr1	92230801	92231200
chr1	92261801	92262200
chr1	92262401	92262800
chr1	92285801	92286200
chr1	92294201	92294800
chr1	92294801	92295200
chr1	92309001	92310200
chr1	92310401	92311000
chr1	92316401	92316800
chr1	92348601	92351400
chr1	92378801	92379200
chr1	92379201	92379600
chr1	92546401	92547200
chr1	92907201	92907800
chr1	92909801	92910200
chr1	93100801	93101400
chr1	93248401	93249200
chr1	93249401	93250200
chr1	93269001	93272000
chr1	93274201	93274800
chr1	93283801	93284200
chr1	93288401	93289000
chr1	93366801	93367600
chr1	93373801	93374400
chr1	93387801	93388400
chr1	93389001	93389600
chr1	93389801	93390600
chr1	93416801	93417200
chr1	93425201	93426800
chr1	93465801	93466600
chr1	93466601	93467000
chr1	93788801	93789600
chr1	93914001	93915400
chr1	94046801	94047800
chr1	94075001	94075400
chr1	94077601	94079400
chr1	94084801	94089000
chr1	94089201	94090600
chr1	94091401	94091800
chr1	94093401	94097800
chr1	94098401	94099200
chr1	94100201	94100800
chr1	94100801	94102200
chr1	94102401	94106400
chr1	94124201	94125400
chr1	94125401	94136400
chr1	94136601	94137400
chr1	94137801	94138600
chr1	94138801	94140000
chr1	94145601	94146600
chr1	94159801	94160800
chr1	94161801	94163000
chr1	94163601	94169000
chr1	94169001	94169400
chr1	94169601	94171000
chr1	94177801	94178200
chr1	94203201	94203800
chr1	94225201	94225800
chr1	94226201	94227200
chr1	94227801	94228200
chr1	94229401	94230000
chr1	94231601	94232400
chr1	94232401	94232800
chr1	94246001	94247000
chr1	94247401	94247800
chr1	94269201	94269600
chr1	94269801	94270400
chr1	94270601	94271400
chr1	94276001	94276400
chr1	94277001	94277600
chr1	94278401	94279000
chr1	94279801	94280400
chr1	94280401	94281000
chr1	94283201	94283800
chr1	94284001	94284400
chr1	94284401	94285400
chr1	94285801	94288000
chr1	94288201	94288800
chr1	94291001	94291400
chr1	94291401	94295000
chr1	94306201	94306600
chr1	94429201	94429600
chr1	94429601	94430000
chr1	94430001	94431800
chr1	94431801	94432400
chr1	94442401	94443800
chr1	94443801	94446600
chr1	94453001	94455600
chr1	94534401	94534800
chr1	94534801	94535400
chr1	94558801	94559200
chr1	94560401	94561600
chr1	94562001	94563400
chr1	94583801	94584400
chr1	94596401	94597400
chr1	94702201	94702800
chr1	94715801	94716400
chr1	94800601	94801600
chr1	94801601	94802000
chr1	94884601	94885200
chr1	94914601	94915200
chr1	94915401	94916200
chr1	95014801	95015400
chr1	95015401	95015800
chr1	95016001	95020800
chr1	95020801	95021400
chr1	95025401	95026000
chr1	95026001	95026400
chr1	95028201	95029000
chr1	95044201	95046600
chr1	95047801	95048600
chr1	95063001	95063800
chr1	95064401	95065600
chr1	95066001	95066600
chr1	95072201	95072600
chr1	95073601	95074600
chr1	95080401	95080800
chr1	95082201	95082800
chr1	95083401	95083800
chr1	95086001	95086600
chr1	95094801	95095200
chr1	95095201	95095600
chr1	95102001	95103200
chr1	95109201	95109800
chr1	95111201	95114800
chr1	95122201	95122800
chr1	95133001	95134200
chr1	95154201	95154800
chr1	95154801	95155200
chr1	95163201	95164200
chr1	95164601	95165400
chr1	95165401	95165800
chr1	95176801	95177200
chr1	95178401	95180400
chr1	95192401	95193000
chr1	95194801	95195600
chr1	95219401	95219800
chr1	95220801	95221800
chr1	95222001	95222600
chr1	95223001	95223400
chr1	95223401	95224000
chr1	95238001	95240600
chr1	95248601	95250600
chr1	95259401	95259800
chr1	95267401	95268600
chr1	95268601	95269800
chr1	95269801	95270600
chr1	95338601	95339200
chr1	95415801	95416200
chr1	95419201	95421000
chr1	95421201	95421800
chr1	95436001	95436400
chr1	95437001	95437800
chr1	95459001	95459400
chr1	95537401	95538200
chr1	95551001	95551400
chr1	95551801	95553400
chr1	95553601	95554400
chr1	96208801	96209200
chr1	96939201	96940200
chr1	96940201	96940800
chr1	98385401	98386400
chr1	99922001	99923600
chr1	99923601	99924000
chr1	99930601	99931800
chr1	100064201	100065200
chr1	100112001	100113000
chr1	100113001	100113400
chr1	100113601	100114200
chr1	100408401	100409600
chr1	100504001	100505200
chr1	100909401	100910600
chr1	103572201	103572800
chr1	103573201	103573600
chr1	108588601	108589200
chr1	108751601	108752400
chr1	109076001	109076800
chr1	109103201	109104000
chr1	109189001	109190400
chr1	109355801	109356400
chr1	109356801	109358400
chr1	109420401	109421200
chr1	109583401	109584000
chr1	109616001	109616600
chr1	109643401	109644600
chr1	109680801	109681600
chr1	109691801	109692200
chr1	109692201	109692800
chr1	109757801	109758200
chr1	109781601	109782000
chr1	109782001	109783000
chr1	109783201	109783600
chr1	109818401	109822000
chr1	109848001	109849200
chr1	109917401	109919800
chr1	109921201	109921600
chr1	110091601	110092400
chr1	110320001	110320400
chr1	110325001	110327600
chr1	110328201	110328600
chr1	110328601	110332600
chr1	110333001	110336600
chr1	110415801	110416800
chr1	110416801	110417600
chr1	110418601	110423000
chr1	110473801	110475200
chr1	110490001	110491000
chr1	110501001	110504600
chr1	110518201	110522200
chr1	110527801	110529000
chr1	110538201	110540600
chr1	110626401	110627600
chr1	110777201	110778600
chr1	110779201	110779600
chr1	110870601	110871000
chr1	110930601	110931800
chr1	110938801	110939600
chr1	110977401	110977800
chr1	110983001	110984200
chr1	110986001	110986600
chr1	111051001	111051400
chr1	111753801	111754200
chr1	111756801	111757200
chr1	111757601	111758000
chr1	111813401	111813800
chr1	111876801	111877200
chr1	112051401	112051800
chr1	112058201	112059200
chr1	112085201	112085600
chr1	112134801	112136600
chr1	112136601	112137400
chr1	112163001	112163800
chr1	112932201	112932600
chr1	112932601	112933800
chr1	112939401	112940200
chr1	112946601	112947200
chr1	112947201	112949000
chr1	113044201	113045200
chr1	113217801	113218800
chr1	113304601	113306800
chr1	113346601	113347400
chr1	113360401	113361800
chr1	113361801	113362600
chr1	113408201	113410400
chr1	113410601	113411400
chr1	113411401	113412400
chr1	113420801	113421400
chr1	113423201	113426000
chr1	113447201	113449200
chr1	113683201	113684400
chr1	113685001	113685600
chr1	113689201	113689800
chr1	113690201	113690600
chr1	113798001	113798400
chr1	113798601	113799000
chr1	113934001	113934800
chr1	114077001	114077600
chr1	114100001	114100600
chr1	114172601	114174000
chr1	114525001	114526800
chr1	114888401	114889800
chr1	115014801	115018800
chr1	115025801	115026200
chr1	115051401	115053000
chr1	115212001	115212600
chr1	115631201	115631800
chr1	115655001	115655400
chr1	115655401	115656000
chr1	115656001	115658000
chr1	115658001	115658600
chr1	115675801	115676800
chr1	115676801	115678600
chr1	115678601	115679800
chr1	115685401	115685800
chr1	115708801	115710000
chr1	115710201	115713000
chr1	115713401	115714200
chr1	115721201	115724600
chr1	115725001	115725600
chr1	115726201	115728400
chr1	115731201	115733800
chr1	115733801	115734600
chr1	115734601	115735400
chr1	115753001	115753400
chr1	115753401	115754400
chr1	115762401	115763200
chr1	115765801	115766200
chr1	115781601	115782000
chr1	115826001	115827000
chr1	115828001	115828400
chr1	115841801	115843800
chr1	115844001	115846200
chr1	115878401	115880800
chr1	115968601	115969200
chr1	115974201	115975000
chr1	115997401	115999800
chr1	116035001	116035800
chr1	116037801	116040600
chr1	116041201	116041600
chr1	116087401	116090800
chr1	116185401	116186000
chr1	116214401	116215000
chr1	116253601	116254000
chr1	116255601	116258000
chr1	116296201	116296800
chr1	116325001	116326000
chr1	116370401	116372400
chr1	116372401	116373200
chr1	116519401	116520800
chr1	116520801	116521400
chr1	116694401	116695600
chr1	116695601	116696200
chr1	116710201	116711800
chr1	116786201	116786600
chr1	116833001	116833400
chr1	116854201	116855000
chr1	116861401	116862000
chr1	117111601	117113400
chr1	117169601	117170600
chr1	117170601	117171200
chr1	117174801	117175200
chr1	117175201	117175600
chr1	117179601	117180000
chr1	117185001	117185600
chr1	117186201	117186800
chr1	117186801	117187200
chr1	117188201	117188600
chr1	117189001	117189400
chr1	117207801	117208800
chr1	117229401	117230800
chr1	117239001	117240200
chr1	117377001	117378000
chr1	117378001	117378400
chr1	117378601	117379200
chr1	117388601	117389000
chr1	117389601	117390200
chr1	117390201	117390600
chr1	117390801	117392200
chr1	117394401	117395600
chr1	117395601	117396200
chr1	117396401	117397200
chr1	117397401	117399600
chr1	117417801	117418800
chr1	117421801	117422400
chr1	117423801	117424400
chr1	117424401	117425200
chr1	117428601	117430200
chr1	117670401	117671000
chr1	117671001	117671600
chr1	117780201	117780800
chr1	117810001	117812200
chr1	117827001	117827600
chr1	117882001	117882600
chr1	117882601	117883200
chr1	117916201	117916800
chr1	118113601	118114000
chr1	118114801	118115200
chr1	118155201	118155800
chr1	118155801	118156600
chr1	118224801	118225200
chr1	118237001	118237400
chr1	118238201	118240400
chr1	118240801	118241600
chr1	118363601	118364800
chr1	118690801	118691200
chr1	118726801	118727600
chr1	118837601	118838400
chr1	119106601	119107200
chr1	119529601	119530200
chr1	119549201	119551400
chr1	119659401	119659800
chr1	120096401	120097600
chr1	120173801	120174800
chr1	120187801	120190200
chr1	120215601	120219200
chr1	120229201	120230000
chr1	120230201	120230600
chr1	120254801	120257200
chr1	120321801	120322200
chr1	120322201	120323200
chr1	120326201	120326600
chr1	120610801	120611800
chr1	121483801	121485800
chr1	142890601	142891400
chr1	143742801	143743200
chr1	144006401	144007200
chr1	144028601	144029800
chr1	144534201	144534800
chr1	144938401	144939000
chr1	144991401	144994400
chr1	145209601	145211000
chr1	145394401	145398200
chr1	145398401	145400200
chr1	145443001	145445200
chr1	145448001	145450800
chr1	145452601	145453200
chr1	145453401	145456200
chr1	145727801	145729000
chr1	146976001	146977200
chr1	147013601	147014400
chr1	147141201	147141800
chr1	147189201	147190200
chr1	147191401	147191800
chr1	147243001	147243800
chr1	147400801	147401400
chr1	147719001	147719400
chr1	147725201	147727600
chr1	147736001	147738000
chr1	147751001	147751600
chr1	147775001	147776200
chr1	147805601	147806600
chr1	147994401	147995200
chr1	148000601	148001400
chr1	148175801	148177200
chr1	148241801	148242400
chr1	148604001	148604800
chr1	149137401	149137800
chr1	149193401	149194000
chr1	149214401	149215000
chr1	149222201	149224000
[truncated: 31,011 more rows]
