# Supplementary material for: Genome-wide maps of distal gene regulatory enhancers active in the human placenta
Source: PLoS One. 2018 Dec 27;13(12):e0209611. doi: 10.1371/journal.pone.0209611 (PMC6320013; doi:10.1371/journal.pone.0209611)
Supplement: S3 File — This gzipped tab-delimited text file gives the locations of 118,345 TFBS from the ENCODE consortium that overlap the predicted high-confidence enhancers. (GZ) [file pone.0209611.s005.gz]

Archive with 1 entries (1 files):
- S3_File.bed
