# Supplementary material for: Genome-wide maps of distal gene regulatory enhancers active in the human placenta
Source: PLoS One. 2018 Dec 27;13(12):e0209611. doi: 10.1371/journal.pone.0209611 (PMC6320013; doi:10.1371/journal.pone.0209611)
Supplement: S3 File — This gzipped tab-delimited text file gives the locations of 118,345 TFBS from the ENCODE consortium that overlap the predicted high-confidence enhancers. (GZ) [file pone.0209611.s005.gz › S3_File.bed]

#enh_chrom	enh_start	enh_end	tf_chrom	tf_start	tf_end	tf_name	tf_score	num_experiments	experiment_ids	experiment_scores
# Placental enhancers from Zhang et al. 2018; See http://genome.ucsc.edu/cgi-bin/hgTrackUi?db=hg19&g=wgEncodeRegTfbsClusteredV3 for TFs.
chr1	1004801	1005400	chr1	1004371	1005069	POLR2A	1000	28	61,62,78,105,130,131,163,168,192,229,328,330,332,334,336,338,340,402,445,523,525,585,602,613,622,632,633,634	752,836,333,1000,259,428,378,459,769,359,472,382,478,276,459,365,356,412,127,194,217,836,254,207,220,958,919,218
chr1	1004801	1005400	chr1	1004400	1004895	TAF1	319	2	157,199	211,319
chr1	1004801	1005400	chr1	1004409	1005019	SP4	210	1	155	210
chr1	1004801	1005400	chr1	1004433	1004863	E2F6	234	2	215,495	234,188
chr1	1004801	1005400	chr1	1004470	1004926	CCNT2	135	1	476	135
chr1	1004801	1005400	chr1	1004470	1005281	PHF8	398	1	30	226
chr1	1004801	1005400	chr1	1004474	1004921	IRF1	666	3	504,505,506	247,374,666
chr1	1004801	1005400	chr1	1004507	1004831	REST	165	1	274	165
chr1	1004801	1005400	chr1	1004549	1004984	MXI1	611	3	397,441,513	197,611,428
chr1	1004801	1005400	chr1	1004553	1005068	MYC	300	3	487,624,626	211,225,300
chr1	1004801	1005400	chr1	1004557	1004973	MAX	268	2	223,511	268,229
chr1	1004801	1005400	chr1	1004557	1004867	GABPA	119	1	220	119
chr1	1004801	1005400	chr1	1004559	1004929	SREBP1	244	1	451	244
chr1	1004801	1005400	chr1	1004562	1004951	FOXP2	196	2	251,255	196,126
chr1	1004801	1005400	chr1	1004567	1004906	SP1	337	2	112,234	337,134
chr1	1004801	1005400	chr1	1004571	1004853	ELF1	1000	3	88,175,217	491,352,1000
chr1	1004801	1005400	chr1	1004576	1004873	NRF1	704	5	303,354,400,442,518	693,704,180,138,418
chr1	1004801	1005400	chr1	1004580	1004950	MAZ	347	1	512	347
chr1	1004801	1005400	chr1	1004585	1005000	CHD2	1000	5	288,345,380,427,479	244,600,165,395,1000
chr1	1004801	1005400	chr1	1004586	1004810	SRF	276	1	113	276
chr1	1004801	1005400	chr1	1004609	1005105	HMGN3	148	1	501	148
chr1	1004801	1005400	chr1	1004613	1004903	THAP1	237	1	241	237
chr1	1004801	1005400	chr1	1004642	1005019	EGR1	452	3	87,138,216	149,126,452
chr1	1004801	1005400	chr1	1004647	1004877	FOSL1	125	1	219	125
chr1	1004801	1005400	chr1	1004655	1004965	BRCA1	204	1	342	204
chr1	1004801	1005400	chr1	1004687	1004972	ZBTB33	498	2	165,246	110,498
chr1	1004801	1005400	chr1	1004726	1004989	ZBTB7A	437	1	247	437
chr1	1004801	1005400	chr1	1004746	1005496	SAP30	198	1	34	163
chr1	1004801	1005400	chr1	1004983	1005413	E2F6	138	2	215,495	127,138
chr1	1004801	1005400	chr1	1004994	1005498	CHD1	180	1	23	180
chr1	1004801	1005400	chr1	1005008	1005428	MAX	287	2	223,511	287,166
chr1	1004801	1005400	chr1	1005022	1005751	HDAC1	246	1	26	213
chr1	1004801	1005400	chr1	1005102	1005452	HDAC2	197	1	27	197
chr1	1004801	1005400	chr1	1005192	1005502	BHLHE40	289	1	472	289
chr1	1004801	1005400	chr1	1005201	1005612	POLR2A	372	3	163,632,634	292,372,285
chr1	1004801	1005400	chr1	1005243	1005553	MYC	223	1	624	223
chr1	1004801	1005400	chr1	1005320	1005564	EGR1	232	1	216	232
chr1	1014801	1015200	chr1	1014496	1015306	SUZ12	146	1	578	146
chr1	1014801	1015200	chr1	1014720	1015376	E2F1	561	1	572	561
chr1	1014801	1015200	chr1	1014721	1015105	USF1	684	6	68,69,161,202,243,265	318,285,623,684,257,231
chr1	1014801	1015200	chr1	1014730	1015038	USF2	438	3	360,417,455	184,438,163
chr1	1014801	1015200	chr1	1014733	1015263	TFAP2A	533	1	369	533
chr1	1014801	1015200	chr1	1014733	1015273	EP300	308	2	60,273	254,308
chr1	1014801	1015200	chr1	1014754	1015130	TBP	126	1	412	126
chr1	1014801	1015200	chr1	1014754	1014990	ATF3	172	1	208	172
chr1	1014801	1015200	chr1	1014759	1015316	TAF1	166	2	157,169	166,166
chr1	1014801	1015200	chr1	1014774	1015115	STAT3	253	4	566,567,568,569	202,234,253,246
chr1	1014801	1015200	chr1	1014776	1015052	ELF1	168	1	175	168
chr1	1014801	1015200	chr1	1014797	1015167	CHD2	213	1	380	213
chr1	1014801	1015200	chr1	1014799	1015139	JUN	191	1	381	191
chr1	1014801	1015200	chr1	1014802	1015121	ESR1	864	6	73,74,75,268,269,270	208,864,524,263,586,586
chr1	1014801	1015200	chr1	1014821	1015125	BRCA1	157	1	374	157
chr1	1014801	1015200	chr1	1014821	1015111	THAP1	131	1	241	131
chr1	1014801	1015200	chr1	1014824	1015167	ZNF263	532	1	368	532
chr1	1014801	1015200	chr1	1014828	1015284	GTF2F1	154	1	389	154
chr1	1014801	1015200	chr1	1014835	1015073	TFAP2C	779	1	370	779
chr1	1014801	1015200	chr1	1014835	1015400	BHLHE40	804	4	276,284,423,472	290,633,804,474
chr1	1014801	1015200	chr1	1014835	1015085	NR3C1	131	1	77	131
chr1	1014801	1015200	chr1	1014842	1015396	MXI1	223	2	397,513	223,168
chr1	1014801	1015200	chr1	1014846	1015076	REST	204	1	226	204
chr1	1014801	1015200	chr1	1014847	1015413	MAX	537	6	223,278,352,395,511,576	537,201,187,429,244,382
chr1	1014801	1015200	chr1	1014858	1015322	MAZ	165	1	396	165
chr1	1014801	1015200	chr1	1014861	1015111	FOS	182	1	558	182
chr1	1014801	1015200	chr1	1014865	1015249	RCOR1	148	1	383	148
chr1	1014801	1015200	chr1	1014866	1015096	RAD21	145	1	405	145
chr1	1014801	1015200	chr1	1014866	1015130	CEBPB	586	1	378	586
chr1	1014801	1015200	chr1	1014914	1015164	TEAD4	178	1	160	178
chr1	1014801	1015200	chr1	1014917	1015567	SMARCC1	282	1	371	282
chr1	1014801	1015200	chr1	1014920	1015240	JUND	154	1	393	154
chr1	1014801	1015200	chr1	1014925	1015585	SMARCB1	195	1	391	195
chr1	1014801	1015200	chr1	1014932	1015288	BCL3	159	1	83	159
chr1	1014801	1015200	chr1	1014937	1015413	STAT1	150	1	410	150
chr1	1014801	1015200	chr1	1014948	1015208	SMC3	269	1	408	269
chr1	1014801	1015200	chr1	1014961	1015365	ZBTB7A	161	1	247	161
chr1	1014801	1015200	chr1	1015023	1015319	FOXP2	138	1	255	138
chr1	1014801	1015200	chr1	1015066	1015342	EGR1	1000	3	87,138,216	326,176,1000
chr1	1014801	1015200	chr1	1015073	1015689	MYBL2	226	1	186	226
chr1	1014801	1015200	chr1	1015082	1015357	E2F6	375	2	215,495	375,303
chr1	1014801	1015200	chr1	1015092	1015532	SIN3AK20	125	1	250	125
chr1	1014801	1015200	chr1	1015110	1015400	USF2	406	3	319,360,417	406,158,151
chr1	1014801	1015200	chr1	1015116	1015394	USF1	766	6	68,118,161,202,243,265	184,766,609,181,173,176
chr1	1014801	1015200	chr1	1015117	1015573	CCNT2	148	1	476	148
chr1	1014801	1015200	chr1	1015133	1015493	IRF1	114	1	506	114
chr1	1014801	1015200	chr1	1015142	1015406	EBF1	249	1	86	249
chr1	1014801	1015200	chr1	1015185	1015489	TCF3	125	1	117	125
chr1	1014801	1015200	chr1	1014685	1015895	POLR2A	632	21	11,61,62,78,105,163,168,191,192,206,249,256,275,402,403,445,465,526,564,622,634	188,244,354,214,632,406,326,375,260,155,231,158,270,252,288,104,278,416,172,218,209
chr1	1014801	1015200	chr1	1014764	1015893	MYC	327	7	382,487,489,575,623,624,626	139,173,216,166,227,327,180
chr1	1092601	1094400	chr1	1092697	1094172	POLR2A	1000	47	61,62,78,104,105,131,163,168,192,206,207,228,229,256,283,306,307,308,326,328,330,332,334,336,338,340,402,461,465,520,521,522,523,525,563,564,583,585,596,602,613,619,622,632,633,634,637	462,461,627,473,338,375,219,530,238,147,358,439,1000,144,121,567,135,279,468,197,311,329,247,404,194,259,441,187,312,283,337,610,437,714,931,550,633,287,233,324,280,114,624,562,293,297,238
chr1	1092601	1094400	chr1	1092709	1093379	RBBP5	188	1	8	188
chr1	1092601	1094400	chr1	1092716	1093212	HMGN3	133	1	501	133
chr1	1092601	1094400	chr1	1092749	1093467	CCNT2	131	1	476	129
chr1	1092601	1094400	chr1	1092755	1093195	MYC	290	2	487,489	136,290
chr1	1092601	1094400	chr1	1092761	1093277	PML	429	1	227	429
chr1	1092601	1094400	chr1	1092767	1093127	IRF1	156	1	506	156
chr1	1092601	1094400	chr1	1092781	1093437	E2F1	600	1	572	600
chr1	1092601	1094400	chr1	1092782	1093218	MAZ	481	2	297,512	251,481
chr1	1092601	1094400	chr1	1092788	1093186	YY1	164	2	164,244	164,138
chr1	1092601	1094400	chr1	1092797	1093137	TAF1	296	2	115,238	184,296
chr1	1092601	1094400	chr1	1092800	1093096	RCOR1	274	1	492	274
chr1	1092601	1094400	chr1	1092806	1093660	UBTF	198	2	548,549	136,146
chr1	1092601	1094400	chr1	1092806	1093050	EGR1	206	1	216	206
chr1	1092601	1094400	chr1	1092817	1093137	POU2F2	221	1	106	221
chr1	1092601	1094400	chr1	1092828	1093118	ZNF143	171	1	552	171
chr1	1092601	1094400	chr1	1092829	1093145	EP300	193	1	519	193
chr1	1092601	1094400	chr1	1092830	1093206	TBP	181	1	545	181
chr1	1092601	1094400	chr1	1092837	1093277	CBX3	366	1	211	366
chr1	1092601	1094400	chr1	1092842	1093046	SPI1	176	1	230	176
chr1	1092601	1094400	chr1	1092845	1093149	ESR1	108	1	74	108
chr1	1092601	1094400	chr1	1092846	1093780	PHF8	1000	1	30	245
chr1	1092601	1094400	chr1	1092857	1093221	MAX	255	2	223,511	255,165
chr1	1092601	1094400	chr1	1092858	1093059	ELF1	622	1	217	622
chr1	1092601	1094400	chr1	1092862	1093172	BHLHE40	194	1	472	194
chr1	1092601	1094400	chr1	1092869	1092976	GABPA	261	1	220	261
chr1	1092601	1094400	chr1	1092887	1092997	REST	334	1	226	334
chr1	1092601	1094400	chr1	1092890	1093170	JUND	219	1	507	219
chr1	1092601	1094400	chr1	1092919	1093229	E2F4	138	1	562	138
chr1	1092601	1094400	chr1	1092954	1093061	ZBTB7A	241	1	247	241
chr1	1092601	1094400	chr1	1092969	1093203	KDM5B	397	1	31	397
chr1	1092601	1094400	chr1	1093024	1093560	SIN3A	192	1	312	192
chr1	1092601	1094400	chr1	1093045	1093475	STAT1	141	1	314	141
chr1	1092601	1094400	chr1	1093066	1093502	CHD1	159	1	287	159
chr1	1092601	1094400	chr1	1093094	1093724	STAT5A	295	1	114	295
chr1	1092601	1094400	chr1	1093129	1093729	CTBP2	131	1	348	131
chr1	1092601	1094400	chr1	1093180	1093696	TFAP2C	223	1	370	223
chr1	1092601	1094400	chr1	1093248	1093796	ELF1	1000	4	50,88,175,217	243,218,398,1000
chr1	1092601	1094400	chr1	1093273	1093794	TAF1	141	2	115,127	127,141
chr1	1092601	1094400	chr1	1093324	1093820	HMGN3	148	1	501	148
chr1	1092601	1094400	chr1	1093477	1093853	YY1	150	1	203	150
chr1	1092601	1094400	chr1	1093500	1093824	EP300	165	1	190	165
chr1	1092601	1094400	chr1	1093596	1093816	ZBTB7A	249	1	205	249
chr1	1283801	1284200	chr1	1283228	1283844	POLR2A	585	14	61,62,163,168,192,229,362,366,402,445,446,525,564,613	230,269,223,349,268,489,141,120,585,216,222,211,159,151
chr1	1283801	1284200	chr1	1283289	1283865	KDM5B	318	1	31	318
chr1	1283801	1284200	chr1	1283308	1283818	SAP30	143	1	34	143
chr1	1283801	1284200	chr1	1283370	1284525	CHD1	197	1	23	138
chr1	1283801	1284200	chr1	1283441	1283965	HDAC1	215	1	26	215
chr1	1283801	1284200	chr1	1283564	1283964	NR2F2	320	1	225	320
chr1	1283801	1284200	chr1	1283797	1284237	UBTF	135	1	548	135
chr1	1283801	1284200	chr1	1284066	1284337	ZBTB7A	223	1	247	223
chr1	1283801	1284200	chr1	1284138	1284549	MAX	596	4	223,395,511,576	596,152,177,190
chr1	1283801	1284200	chr1	1284160	1284662	MYC	320	7	487,488,489,575,620,624,626	180,217,203,166,123,320,300
chr1	1283801	1284200	chr1	1284174	1284614	SIN3AK20	137	1	250	137
chr1	1709201	1709600	chr1	1708888	1709484	ZNF263	407	1	368	407
chr1	1709201	1709600	chr1	1708934	1709378	TAF1	151	1	254	151
chr1	1709201	1709600	chr1	1708995	1709295	NR3C1	140	1	56	140
chr1	1709201	1709600	chr1	1709045	1709754	SIN3AK20	173	4	151,232,253,260	126,141,126,173
chr1	1709201	1709600	chr1	1709197	1709707	SAP30	185	1	34	185
chr1	1709201	1709600	chr1	1709264	1709768	CHD1	345	1	23	345
chr1	1709201	1709600	chr1	1709301	1710743	PHF8	1000	1	30	710
chr1	1709201	1709600	chr1	1709316	1710524	HDAC1	234	1	26	202
chr1	1709201	1709600	chr1	1709319	1709839	SIN3A	253	1	357	253
chr1	1709201	1709600	chr1	1709352	1709958	RBBP5	495	1	33	495
chr1	1709201	1709600	chr1	1709363	1710847	POLR2A	1000	54	32,61,62,78,104,105,123,131,146,147,163,168,192,206,207,229,249,256,306,308,328,330,332,334,336,338,340,362,366,402,403,445,446,520,521,522,523,525,563,564,577,583,585,596,599,602,610,613,619,622,632,633,634,637	277,1000,1000,223,525,442,294,325,347,390,269,333,280,320,351,579,216,148,421,250,621,237,240,179,212,543,358,302,288,549,269,103,286,276,167,603,216,555,290,430,598,376,302,565,436,220,177,161,409,429,559,441,280,163
chr1	1709201	1709600	chr1	1709405	1709753	REST	271	2	98,188	271,177
chr1	1709201	1709600	chr1	1709446	1709882	UBTF	192	1	549	192
chr1	1709201	1709600	chr1	1709468	1710686	MYC	611	11	486,487,488,489,560,561,575,614,620,624,626	156,397,155,228,222,196,194,170,160,257,213
chr1	1709201	1709600	chr1	1709498	1710773	MAX	841	8	223,278,296,395,439,460,511,576	265,245,221,224,200,166,205,492
chr1	1709201	1709600	chr1	1709498	1709812	CTCF	330	13	0,213,290,595,597,603,604,605,606,607,621,628,630	138,165,138,272,129,159,330,316,210,213,184,168,189
chr1	1709201	1709600	chr1	1709534	1710615	MAZ	542	3	297,396,512	542,215,213
chr1	1709201	1709600	chr1	1709570	1710075	TAF1	570	2	199,238	570,241
chr1	1839801	1841200	chr1	1839815	1841067	POLR2A	1000	44	61,62,78,105,147,163,168,191,192,206,207,228,229,256,306,328,330,332,334,336,338,340,366,402,445,465,520,522,523,525,563,564,577,583,585,596,599,602,613,619,622,632,633,637	725,638,688,473,341,594,370,389,238,201,330,258,610,380,317,195,328,247,262,483,317,257,154,294,94,295,243,276,291,496,219,172,398,517,485,187,323,148,149,295,254,364,601,184
chr1	1839801	1841200	chr1	1839859	1840383	HDAC1	183	1	26	183
chr1	1839801	1841200	chr1	1839953	1840463	SAP30	154	1	34	154
chr1	1839801	1841200	chr1	1839967	1841005	SIN3AK20	190	4	151,195,232,250	122,168,190,111
chr1	1839801	1841200	chr1	1839974	1840461	MAX	199	3	223,439,576	199,127,192
chr1	1839801	1841200	chr1	1839982	1840226	EGR1	248	1	216	248
chr1	1839801	1841200	chr1	1840012	1840187	E2F6	226	1	215	226
chr1	1839801	1841200	chr1	1840036	1840352	MYC	155	1	575	155
chr1	1839801	1841200	chr1	1840069	1840661	PHF8	1000	1	30	1000
chr1	1839801	1841200	chr1	1840090	1840760	RBBP5	181	1	8	181
chr1	1839801	1841200	chr1	1840091	1840614	UBTF	506	2	548,549	167,468
chr1	1839801	1841200	chr1	1840157	1840661	CHD1	206	1	23	206
chr1	1839801	1841200	chr1	1840177	1840694	ZBTB7A	577	2	205,247	116,577
chr1	1839801	1841200	chr1	1840228	1840724	HMGN3	123	1	501	123
chr1	1839801	1841200	chr1	1840241	1840336	E2F6	160	1	215	160
chr1	1839801	1841200	chr1	1840300	1840764	MAZ	410	3	396,440,512	191,179,410
chr1	1839801	1841200	chr1	1840333	1840923	CTCF	1000	94	0,2,5,9,14,16,18,20,24,37,42,44,48,49,72,137,174,213,262,267,290,463,493,595,597,598,601,603,604,605,606,607,609,612,615,618,621,627,628,629,630,631,635,636,638,639,640,641,642,643,644,645,646,647,648,650,651,652,653,654,655,656,657,658,659,660,661,662,663,664,665,666,667,668,669,671,672,673,674,675,676,677,678,679,680,681,682,683,684,685,686,687,688,689	1000,382,331,149,154,287,122,295,483,288,278,354,326,185,145,698,785,1000,788,165,1000,1000,1000,1000,1000,1000,627,982,1000,1000,692,1000,400,638,190,102,888,607,1000,1000,875,886,877,652,211,105,648,492,810,471,626,536,479,318,286,956,1000,833,956,967,843,608,580,524,539,251,681,763,425,375,397,642,487,281,292,971,428,597,454,218,600,677,523,827,292,133,510,488,158,441,731,823,589,200
chr1	1839801	1841200	chr1	1840359	1840947	TAF1	513	5	115,157,169,199,238	125,203,109,513,195
chr1	1839801	1841200	chr1	1840369	1840728	YY1	242	5	128,164,203,244,266	165,138,228,173,242
chr1	1839801	1841200	chr1	1840370	1840726	BCL3	140	1	83	140
chr1	1839801	1841200	chr1	1840373	1840713	HDAC2	207	1	181	207
chr1	1839801	1841200	chr1	1840380	1840704	BACH1	191	1	341	191
chr1	1839801	1841200	chr1	1840384	1840754	CHD2	227	1	380	227
chr1	1839801	1841200	chr1	1840397	1840701	TCF3	137	1	117	137
chr1	1839801	1841200	chr1	1840405	1840885	CREB1	251	1	47	140
chr1	1839801	1841200	chr1	1840407	1840705	ZNF143	460	3	322,419,552	460,158,307
chr1	1839801	1841200	chr1	1840410	1840690	JUND	421	2	142,507	137,421
chr1	1839801	1841200	chr1	1840412	1840860	GABPA	246	2	180,220	246,180
chr1	1839801	1841200	chr1	1840415	1840682	RAD21	1000	9	108,149,193,231,264,280,355,448,466	600,919,784,818,1000,130,455,131,508
chr1	1839801	1841200	chr1	1840420	1840695	SMC3	461	2	408,535	461,252
chr1	1839801	1841200	chr1	1840436	1840732	FOXP2	135	1	255	135
chr1	1839801	1841200	chr1	1840437	1840653	MEF2A	172	1	224	172
chr1	1839801	1841200	chr1	1840440	1840740	SP1	195	1	234	195
chr1	1839801	1841200	chr1	1840469	1841029	MYC	317	7	382,487,488,489,490,620,624	184,317,188,301,147,142,312
chr1	1839801	1841200	chr1	1840486	1840632	ELF1	341	2	88,217	251,341
chr1	1839801	1841200	chr1	1840520	1840584	CTCFL	345	1	214	345
chr1	1839801	1841200	chr1	1840543	1840999	CCNT2	139	1	476	139
chr1	1839801	1841200	chr1	1840549	1840909	IRF1	211	1	506	211
chr1	1839801	1841200	chr1	1840569	1841009	CBX3	356	1	211	356
chr1	1839801	1841200	chr1	1840588	1841024	MXI1	581	3	298,441,513	335,581,142
chr1	1839801	1841200	chr1	1840590	1841026	MAX	1000	7	223,296,395,439,460,511,576	1000,230,173,190,198,698,434
chr1	1839801	1841200	chr1	1840626	1841002	TBP	210	1	545	210
chr1	1839801	1841200	chr1	1840642	1840952	E2F4	151	1	562	151
chr1	1839801	1841200	chr1	1840648	1840975	E2F6	771	2	215,495	771,480
chr1	1839801	1841200	chr1	1840656	1840900	EGR1	189	1	216	189
chr1	1839801	1841200	chr1	1840669	1840979	BHLHE40	300	1	472	300
chr1	1839801	1841200	chr1	1840684	1840948	USF1	426	4	161,202,243,265	166,426,312,326
chr1	1839801	1841200	chr1	1840694	1840970	USF2	151	1	319	151
chr1	2164401	2165000	chr1	2163920	2164430	POLR2A	316	3	191,445,446	248,118,316
chr1	2164401	2165000	chr1	2163941	2164557	MYBL2	455	1	186	455
chr1	2164401	2165000	chr1	2164045	2164405	HNF4A	219	2	182,432	219,190
chr1	2164401	2165000	chr1	2164058	2164418	TBP	158	1	452	158
chr1	2164401	2165000	chr1	2164079	2164415	SP1	378	1	196	378
chr1	2164401	2165000	chr1	2164169	2164439	SMC3	150	1	450	150
chr1	2164401	2165000	chr1	2164292	2164896	GATA1	254	1	582	254
chr1	2164401	2165000	chr1	2164313	2164749	UBTF	271	1	549	271
chr1	2164401	2165000	chr1	2164391	2164667	ELF1	138	1	217	138
chr1	2164401	2165000	chr1	2164412	2164672	SIN3AK20	147	1	232	147
chr1	2164401	2165000	chr1	2164450	2164629	MAX	240	1	223	240
chr1	2164401	2165000	chr1	2164685	2164813	ZBTB7A	255	1	247	255
chr1	2166001	2166600	chr1	2165601	2166131	TFAP2A	250	1	369	250
chr1	2166001	2166600	chr1	2165633	2166149	TFAP2C	330	1	370	330
chr1	2166001	2166600	chr1	2165710	2166146	MAZ	170	1	297	170
chr1	2166001	2166600	chr1	2165735	2166579	MAX	322	4	296,395,439,576	179,322,182,197
chr1	2166001	2166600	chr1	2165746	2166102	TAF1	160	1	169	160
chr1	2166001	2166600	chr1	2165824	2166400	TCF12	245	1	66	245
chr1	2166001	2166600	chr1	2165831	2166335	TCF7L2	236	1	414	236
chr1	2166001	2166600	chr1	2165840	2166320	POLR2A	175	2	338,445	175,135
chr1	2166001	2166600	chr1	2165851	2166227	TBP	283	1	412	283
chr1	2166001	2166600	chr1	2165856	2166287	SMC3	203	2	408,450	203,192
chr1	2166001	2166600	chr1	2165880	2166424	NFIC	281	1	187	281
chr1	2166001	2166600	chr1	2165906	2166334	MXI1	361	2	397,441	177,361
chr1	2166001	2166600	chr1	2165916	2166316	PPARGC1A	74	1	444	74
chr1	2166001	2166600	chr1	2165918	2166295	MYC	527	3	560,561,575	527,279,370
chr1	2166001	2166600	chr1	2165940	2166324	RCOR1	195	1	383	195
chr1	2166001	2166600	chr1	2165940	2166216	ELF1	254	1	175	254
chr1	2166001	2166600	chr1	2165945	2166385	TEAD4	244	1	201	244
chr1	2166001	2166600	chr1	2165948	2166338	EP300	888	3	190,401,443	888,575,322
chr1	2166001	2166600	chr1	2165949	2166289	HDAC2	227	1	181	227
chr1	2166001	2166600	chr1	2165956	2166412	GTF2F1	186	1	389	186
chr1	2166001	2166600	chr1	2165968	2166295	STAT3	209	3	566,567,568	186,209,205
chr1	2166001	2166600	chr1	2165970	2166350	REST	152	1	189	152
chr1	2166001	2166600	chr1	2165973	2166273	RXRA	206	1	194	206
chr1	2166001	2166600	chr1	2165976	2166266	HNF4G	213	1	183	213
chr1	2166001	2166600	chr1	2165982	2166318	SP1	292	1	196	292
chr1	2166001	2166600	chr1	2165983	2166275	FOXA1	211	2	177,178	156,211
chr1	2166001	2166600	chr1	2165991	2166267	CEBPD	282	1	173	282
chr1	2166001	2166600	chr1	2165999	2166285	FOS	293	2	557,559	293,195
chr1	2166001	2166600	chr1	2166004	2166307	CEBPB	1000	8	172,212,277,378,425,426,462,477	1000,1000,1000,1000,1000,1000,1000,1000
chr1	2166001	2166600	chr1	2166024	2166344	JUND	171	1	393	171
chr1	2166001	2166600	chr1	2166025	2166324	MYBL2	434	1	186	434
chr1	2166001	2166600	chr1	2166029	2166369	JUN	118	1	381	118
chr1	2166001	2166600	chr1	2166031	2166195	SIN3AK20	235	1	195	235
chr1	2245401	2247200	chr1	2245627	2246171	NFIC	254	1	187	254
chr1	2245401	2247200	chr1	2245637	2246237	CTBP2	127	1	348	127
chr1	2245401	2247200	chr1	2245641	2246045	ZBTB7A	155	1	247	155
chr1	2245401	2247200	chr1	2245678	2246765	POLR2A	241	6	61,78,192,206,338,340	241,240,213,240,215,192
chr1	2245401	2247200	chr1	2245695	2246234	TAF1	182	2	157,261	182,136
chr1	2245401	2247200	chr1	2245695	2246365	RBBP5	187	1	8	187
chr1	2245401	2247200	chr1	2245700	2246044	GABPA	265	1	140	265
chr1	2245401	2247200	chr1	2245703	2246059	TAF7	151	1	158	151
chr1	2245401	2247200	chr1	2245710	2246086	RFX5	148	1	356	148
chr1	2245401	2247200	chr1	2245751	2246122	EP300	177	3	145,190,263	148,147,177
chr1	2245401	2247200	chr1	2245764	2246100	YY1	233	1	162	233
chr1	2245401	2247200	chr1	2245768	2246044	EGR1	231	1	138	231
chr1	2245401	2247200	chr1	2245794	2246008	SP1	801	1	153	801
chr1	2245401	2247200	chr1	2245811	2245990	JUND	914	1	142	914
chr1	2245401	2247200	chr1	2245850	2246100	TEAD4	218	1	160	218
chr1	2245401	2247200	chr1	2245855	2246085	RXRA	124	1	150	124
chr1	2245401	2247200	chr1	2245863	2246103	RAD21	164	1	149	164
chr1	2245401	2247200	chr1	2245923	2246153	REST	136	1	226	136
chr1	2245401	2247200	chr1	2245951	2246387	MAZ	199	1	297	199
chr1	2245401	2247200	chr1	2246234	2246925	ZBTB7A	680	2	205,247	132,257
chr1	2245401	2247200	chr1	2246237	2246507	GABPA	292	1	180	292
chr1	2245401	2247200	chr1	2246381	2246616	PHF8	290	1	30	290
chr1	2245401	2247200	chr1	2246424	2247186	CTCF	1000	93	0,2,5,9,12,14,16,18,20,24,35,37,39,42,44,137,174,213,262,290,463,493,595,597,598,601,603,604,605,606,607,609,612,615,618,621,627,628,629,630,631,635,636,638,639,640,641,642,643,644,645,646,647,648,650,651,652,653,654,655,656,657,658,659,660,661,662,663,664,665,666,667,668,669,671,672,673,674,675,676,677,678,679,680,681,682,683,684,685,686,687,688,689	1000,472,325,247,118,142,257,232,455,662,140,301,315,308,360,166,228,359,286,826,547,488,947,908,1000,423,1000,1000,1000,641,1000,435,534,125,176,573,551,174,911,666,711,860,615,198,104,610,586,957,488,819,228,904,344,634,1000,1000,1000,1000,995,734,611,610,700,933,331,662,936,488,483,533,459,431,189,113,751,471,787,465,488,698,785,585,761,324,151,433,686,222,493,686,745,513,194
chr1	2245401	2247200	chr1	2246568	2247004	MAZ	335	2	297,512	235,335
chr1	2245401	2247200	chr1	2246592	2246855	EGR1	662	2	87,216	552,662
chr1	2245401	2247200	chr1	2246674	2246844	CTCFL	108	1	214	108
chr1	2247201	2247600	chr1	2247497	2247800	CTCF	140	2	658,676	112,140
chr1	3371401	3372000	chr1	3370591	3371420	E2F1	890	3	384,390,572	424,236,585
chr1	3371401	3372000	chr1	3370734	3371516	CCNT2	169	1	476	145
chr1	3371401	3372000	chr1	3370881	3372212	POLR2A	620	11	78,146,147,163,191,192,402,445,610,632,633	331,272,418,256,527,242,480,114,134,620,428
chr1	3371401	3372000	chr1	3371065	3371501	UBTF	193	1	549	193
chr1	3371401	3372000	chr1	3371097	3371937	EZH2	216	1	38	216
chr1	3371401	3372000	chr1	3371125	3371419	ZBTB7A	282	1	247	282
chr1	3371401	3372000	chr1	3371234	3371442	CTCF	211	2	628,635	211,126
chr1	3371401	3372000	chr1	3371367	3371757	MAZ	416	1	440	416
chr1	3371401	3372000	chr1	3371398	3371798	MXI1	236	1	441	236
chr1	3371401	3372000	chr1	3371434	3371770	SP1	258	1	196	258
chr1	3371401	3372000	chr1	3371437	3371657	ZBTB7A	260	1	205	260
chr1	3371401	3372000	chr1	3371452	3371748	HNF4A	709	2	182,432	709,319
chr1	3371401	3372000	chr1	3371491	3371631	EP300	347	1	190	347
chr1	3371401	3372000	chr1	3371492	3371782	HNF4G	468	1	183	468
chr1	3371401	3372000	chr1	3371538	3371618	CEBPD	365	1	173	365
chr1	3371401	3372000	chr1	3371555	3372011	SIN3AK20	164	1	195	164
chr1	3371401	3372000	chr1	3371559	3371919	TBP	132	1	452	132
chr1	3371401	3372000	chr1	3371562	3371998	TAF1	197	1	65	197
chr1	3371401	3372000	chr1	3371577	3371769	RXRA	466	1	194	466
chr1	3371401	3372000	chr1	3371600	3371804	SPI1	289	1	230	289
chr1	3371401	3372000	chr1	3371648	3371733	ELF1	399	1	175	399
chr1	3459401	3459800	chr1	3459283	3459659	TBP	159	1	412	159
chr1	3459401	3459800	chr1	3459580	3460108	MYC	223	2	560,561	223,148
chr1	3459401	3459800	chr1	3459762	3460132	POLR2A	239	1	637	239
chr1	3460201	3460600	chr1	3459801	3460377	TCF12	258	1	66	258
chr1	3460201	3460600	chr1	3459822	3460362	EP300	308	1	60	308
chr1	3460201	3460600	chr1	3459834	3460204	CHD2	174	1	380	174
chr1	3460201	3460600	chr1	3459881	3460345	MAZ	276	1	396	276
chr1	3460201	3460600	chr1	3459942	3460338	MAX	327	1	395	327
chr1	3460201	3460600	chr1	3459970	3460220	NR3C1	167	1	77	167
chr1	3460201	3460600	chr1	3460139	3460515	TBP	129	1	412	129
chr1	3460201	3460600	chr1	3460296	3460640	GABPA	213	1	140	213
chr1	3460201	3460600	chr1	3460297	3460547	TEAD4	328	1	160	328
chr1	8063401	8063800	chr1	8063551	8063891	JUN	115	1	381	115
chr1	8063401	8063800	chr1	8063552	8063882	EP300	121	1	401	121
chr1	8063401	8063800	chr1	8063555	8063830	FOS	401	4	556,557,558,559	180,401,313,232
chr1	8063401	8063800	chr1	8063579	8063855	STAT3	127	1	566	127
chr1	8063401	8063800	chr1	8063602	8063866	CEBPB	418	1	378	418
chr1	8063801	8064400	chr1	8063551	8063891	JUN	115	1	381	115
chr1	8063801	8064400	chr1	8063552	8063882	EP300	121	1	401	121
chr1	8063801	8064400	chr1	8063555	8063830	FOS	401	4	556,557,558,559	180,401,313,232
chr1	8063801	8064400	chr1	8063579	8063855	STAT3	127	1	566	127
chr1	8063801	8064400	chr1	8063602	8063866	CEBPB	418	1	378	418
chr1	8063801	8064400	chr1	8064071	8065790	POLR2A	884	14	32,61,62,163,168,192,228,229,249,275,524,563,577,583	236,533,253,268,339,324,884,794,239,410,242,265,246,362
chr1	8063801	8064400	chr1	8064369	8064616	USF1	293	2	161,202	293,149
chr1	8130401	8130800	chr1	8130335	8130844	POLR2A	432	5	78,163,191,446,634	282,432,257,197,210
chr1	8130401	8130800	chr1	8130353	8130849	TCF7L2	197	2	363,573	197,183
chr1	8130401	8130800	chr1	8130370	8130710	HDAC2	155	1	181	155
chr1	8130401	8130800	chr1	8130376	8130706	EP300	182	1	273	182
chr1	8130401	8130800	chr1	8130377	8130701	SP1	224	1	153	224
chr1	8130401	8130800	chr1	8130388	8130684	GATA3	321	1	272	321
chr1	8130401	8130800	chr1	8130395	8130705	MYC	199	1	626	199
chr1	8130401	8130800	chr1	8130411	8130722	ESR1	120	2	74,75	120,109
chr1	8130401	8130800	chr1	8130431	8130701	YY1	259	1	164	259
chr1	8130401	8130800	chr1	8130432	8131102	RBBP5	222	1	8	222
chr1	8130401	8130800	chr1	8130459	8130709	NR3C1	291	1	77	291
chr1	8135601	8136400	chr1	8135379	8135835	RPC155	193	1	407	193
chr1	8135601	8136400	chr1	8135617	8135851	NR3C1	784	2	56,57	784,467
chr1	8137001	8139200	chr1	8137114	8137774	KAP1	287	1	588	287
chr1	8137001	8139200	chr1	8137115	8137659	NFIC	329	1	187	329
chr1	8137001	8139200	chr1	8137119	8137775	E2F1	388	1	572	388
chr1	8137001	8139200	chr1	8137129	8137745	MYBL2	398	1	186	398
chr1	8137001	8139200	chr1	8137153	8137873	POLR2A	1000	6	61,163,191,192,249,465	282,1000,273,412,173,224
chr1	8137001	8139200	chr1	8137199	8137639	TEAD4	230	1	201	230
chr1	8137001	8139200	chr1	8137208	8137619	TCF12	657	1	66	657
chr1	8137001	8139200	chr1	8137213	8137863	SMARCC1	220	1	371	220
chr1	8137001	8139200	chr1	8137227	8137683	SIN3AK20	296	2	195,260	296,162
chr1	8137001	8139200	chr1	8137238	8137742	TCF7L2	493	2	363,414	493,336
chr1	8137001	8139200	chr1	8137240	8137616	TBP	106	1	412	106
chr1	8137001	8139200	chr1	8137244	8137654	NR3C1	432	3	56,57,58	432,193,246
chr1	8137001	8139200	chr1	8137262	8137552	HNF4G	193	1	183	193
chr1	8137001	8139200	chr1	8137263	8137543	FOXA1	500	2	177,178	489,500
chr1	8137001	8139200	chr1	8137263	8137587	EP300	444	2	60,190	444,286
chr1	8137001	8139200	chr1	8137268	8137784	TFAP2C	543	1	370	543
chr1	8137001	8139200	chr1	8137268	8137798	TFAP2A	333	1	369	333
chr1	8137001	8139200	chr1	8137269	8137565	HNF4A	305	2	182,432	305,182
chr1	8137001	8139200	chr1	8137270	8137610	HDAC2	272	1	181	272
chr1	8137001	8139200	chr1	8137274	8137778	REST	254	1	59	254
chr1	8137001	8139200	chr1	8137278	8137698	TAF1	187	2	169,199	119,187
chr1	8137001	8139200	chr1	8137280	8137616	SP1	126	1	196	126
chr1	8137001	8139200	chr1	8137281	8137681	FOS	381	7	379,457,556,557,558,559,590	149,381,376,289,324,189,372
chr1	8137001	8139200	chr1	8137282	8137682	MXI1	231	1	441	231
chr1	8137001	8139200	chr1	8137283	8137651	JUN	288	2	381,458	145,288
chr1	8137001	8139200	chr1	8137299	8137590	CTCF	135	2	659,672	135,134
chr1	8137001	8139200	chr1	8137309	8137597	RAD21	249	3	193,405,466	228,249,205
chr1	8137001	8139200	chr1	8137310	8137630	JUND	659	4	184,393,435,507	659,262,406,286
chr1	8137001	8139200	chr1	8137313	8137713	MAX	291	2	278,395	190,291
chr1	8137001	8139200	chr1	8137319	8137689	CHD2	124	1	380	124
chr1	8137001	8139200	chr1	8137319	8137619	RXRA	134	1	194	134
chr1	8137001	8139200	chr1	8137329	8137633	FOXP2	188	1	251	188
chr1	8137001	8139200	chr1	8137345	8137609	CEBPB	194	1	378	194
chr1	8137001	8139200	chr1	8137350	8137610	SMC3	238	1	408	238
chr1	8137001	8139200	chr1	8137350	8137620	YY1	186	1	164	186
chr1	8137001	8139200	chr1	8137359	8137567	FOSL2	920	2	52,176	716,920
chr1	8137001	8139200	chr1	8137364	8137594	FOSL1	220	1	219	220
chr1	8137001	8139200	chr1	8137398	8137472	FOXA2	416	1	179	416
chr1	8137001	8139200	chr1	8137673	8138073	NR2F2	515	1	225	515
chr1	8137001	8139200	chr1	8137690	8137986	RCOR1	320	1	492	320
chr1	8137001	8139200	chr1	8137708	8137988	JUND	177	1	507	177
chr1	8137001	8139200	chr1	8137714	8137990	TAL1	268	1	542	268
chr1	8137001	8139200	chr1	8137715	8137971	GATA2	182	1	221	182
chr1	8137001	8139200	chr1	8137753	8138037	FOS	190	1	590	190
chr1	8137001	8139200	chr1	8137784	8137988	SPI1	370	1	230	370
chr1	8137001	8139200	chr1	8137785	8138041	ATF1	176	1	468	176
chr1	8137001	8139200	chr1	8137795	8137908	TEAD4	748	1	240	748
chr1	8137001	8139200	chr1	8138010	8138543	GATA3	677	4	272,570,571,587	677,271,449,210
chr1	8137001	8139200	chr1	8138020	8138680	KAP1	273	1	588	273
chr1	8137001	8139200	chr1	8138043	8138688	GATA2	495	3	459,498,586	125,135,495
chr1	8137001	8139200	chr1	8138118	8138667	EP300	299	2	60,263	232,299
chr1	8137001	8139200	chr1	8138138	8138514	TCF7L2	143	1	363	143
chr1	8137001	8139200	chr1	8138189	8138509	MAFK	1000	5	394,437,438,464,510	786,1000,768,1000,469
chr1	8137001	8139200	chr1	8138204	8138491	MAFF	656	2	436,509	656,376
chr1	8137001	8139200	chr1	8138222	8138678	JUND	776	5	184,393,435,507,594	217,776,323,187,264
chr1	8137001	8139200	chr1	8138238	8138548	E2F4	173	1	562	173
chr1	8137001	8139200	chr1	8138248	8138558	MYC	185	1	560	185
chr1	8137001	8139200	chr1	8138249	8138773	POLR2A	422	3	163,275,563	336,355,422
chr1	8137001	8139200	chr1	8138274	8138616	JUN	393	6	381,428,458,480,482,484	307,137,393,120,133,178
chr1	8137001	8139200	chr1	8138274	8138554	STAT3	151	2	567,568	135,151
chr1	8137001	8139200	chr1	8138284	8138544	FOSL2	715	2	52,176	715,301
chr1	8137001	8139200	chr1	8138292	8138688	MAX	150	1	395	150
chr1	8137001	8139200	chr1	8138293	8138669	TBP	109	1	412	109
chr1	8137001	8139200	chr1	8138293	8138577	FOS	1000	6	457,556,557,558,559,590	553,1000,869,760,1000,379
chr1	8137001	8139200	chr1	8138313	8138597	NR3C1	466	2	56,57	466,304
chr1	8137001	8139200	chr1	8138326	8138556	FOSL1	183	1	219	183
chr1	8137001	8139200	chr1	8138341	8138697	SIN3AK20	150	1	260	150
chr1	8137001	8139200	chr1	8138347	8138617	YY1	141	1	164	141
chr1	8137001	8139200	chr1	8138527	8138983	GTF2F1	158	1	389	158
chr1	8137001	8139200	chr1	8138550	8138800	TEAD4	213	1	160	213
chr1	8182801	8183400	chr1	8182106	8183051	POLR2A	420	3	228,229,524	397,420,163
chr1	8182801	8183400	chr1	8182170	8183095	JUNB	182	1	593	169
chr1	8182801	8183400	chr1	8182433	8182970	GATA2	680	3	221,459,498	680,297,178
chr1	8182801	8183400	chr1	8182592	8182868	ELF1	160	1	217	160
chr1	8182801	8183400	chr1	8182593	8183162	ZBTB7A	541	1	247	266
chr1	8182801	8183400	chr1	8182625	8183041	TRIM28	223	1	242	223
chr1	8182801	8183400	chr1	8182645	8182995	STAT5A	509	1	237	509
chr1	8182801	8183400	chr1	8182654	8183018	TEAD4	933	1	240	933
chr1	8182801	8183400	chr1	8182667	8182991	CEBPB	235	1	212	235
chr1	8182801	8183400	chr1	8182673	8182989	EP300	364	1	519	364
chr1	8182801	8183400	chr1	8182697	8183097	NR2F2	545	1	225	545
chr1	8182801	8183400	chr1	8182730	8183091	JUN	134	2	458,482	119,134
chr1	8182801	8183400	chr1	8182733	8183485	JUND	479	2	507,594	479,316
chr1	8182801	8183400	chr1	8182742	8183026	FOS	135	1	590	135
chr1	8182801	8183400	chr1	8182762	8183132	MAZ	191	1	512	191
chr1	8182801	8183400	chr1	8182771	8182943	TAL1	1000	1	542	1000
chr1	8182801	8183400	chr1	8182771	8183127	MAX	473	2	223,511	473,164
chr1	8182801	8183400	chr1	8182771	8182987	MEF2A	280	1	224	280
chr1	8182801	8183400	chr1	8182777	8183121	MXI1	230	1	513	230
chr1	8182801	8183400	chr1	8182778	8183218	CBX3	392	1	211	392
chr1	8182801	8183400	chr1	8182790	8183026	ATF3	354	1	208	354
chr1	8182801	8183400	chr1	8182799	8183029	FOSL1	378	1	219	378
chr1	8182801	8183400	chr1	8182800	8183000	SRF	134	1	236	134
chr1	8182801	8183400	chr1	8182813	8183073	SIN3AK20	139	1	232	139
chr1	8182801	8183400	chr1	8182830	8183362	YY1	970	4	164,244,245,551	136,567,191,117
chr1	8182801	8183400	chr1	8182838	8183082	EGR1	320	1	216	320
chr1	8182801	8183400	chr1	8182958	8183045	E2F6	337	1	215	337
chr1	8182801	8183400	chr1	8183132	8183416	FOS	134	1	590	134
chr1	8193201	8193600	chr1	8193168	8193684	TFAP2C	278	1	370	278
chr1	8193201	8193600	chr1	8193309	8194616	POLR2A	283	4	163,249,275,563	226,253,283,223
chr1	8193201	8193600	chr1	8193344	8193720	TCF7L2	261	1	363	261
chr1	8197201	8198600	chr1	8197699	8198359	KAP1	303	1	588	303
chr1	8197201	8198600	chr1	8197715	8198069	EP300	585	3	190,263,401	173,585,275
chr1	8197201	8198600	chr1	8197728	8198018	FOXA2	158	1	179	158
chr1	8197201	8198600	chr1	8197753	8198129	TBP	111	1	412	111
chr1	8197201	8198600	chr1	8197758	8198168	FOSL2	382	1	52	382
chr1	8197201	8198600	chr1	8197760	8198156	MAX	216	1	395	216
chr1	8197201	8198600	chr1	8197767	8198151	RCOR1	208	1	383	208
chr1	8197201	8198600	chr1	8197772	8198112	JUN	275	2	381,458	205,275
chr1	8197201	8198600	chr1	8197797	8198067	FOXA1	150	1	53	150
chr1	8197201	8198600	chr1	8197802	8198297	POLR2A	780	3	163,206,275	471,505,780
chr1	8197201	8198600	chr1	8197812	8198386	GATA2	797	1	459	160
chr1	8197201	8198600	chr1	8197831	8198447	FOS	727	5	457,556,557,558,559	219,261,314,523,213
chr1	8197201	8198600	chr1	8197833	8198109	STAT3	204	1	566	204
chr1	8197201	8198600	chr1	8197858	8197993	CEBPB	844	2	378,462	698,844
chr1	8197201	8198600	chr1	8197862	8198182	JUND	200	1	393	200
chr1	8197201	8198600	chr1	8197888	8198244	SIN3AK20	158	1	260	158
chr1	8197201	8198600	chr1	8197890	8198246	TAF1	177	1	169	177
chr1	8197201	8198600	chr1	8197895	8198305	EZH2	338	1	25	338
chr1	8197201	8198600	chr1	8197897	8198215	NR3C1	520	3	56,57,58	520,332,148
chr1	8197201	8198600	chr1	8197899	8198189	USF2	144	1	417	144
chr1	8197201	8198600	chr1	8197924	8198201	RAD21	227	3	264,405,466	227,178,184
chr1	8197201	8198600	chr1	8198034	8198304	MAFK	224	1	464	224
chr1	8241801	8243400	chr1	8242039	8242549	E2F6	214	1	386	214
chr1	8241801	8243400	chr1	8242043	8242485	MXI1	313	2	397,441	139,313
chr1	8241801	8243400	chr1	8242058	8242891	POLR2A	355	5	163,206,207,249,563	355,201,268,296,192
chr1	8241801	8243400	chr1	8242084	8242492	MAX	775	6	223,278,395,439,460,511	216,725,775,210,633,194
chr1	8241801	8243400	chr1	8242094	8242961	MYBL2	298	1	186	256
chr1	8241801	8243400	chr1	8242095	8242479	USF1	405	4	67,68,69,202	405,346,240,279
chr1	8241801	8243400	chr1	8242126	8242462	MYC	702	8	382,560,561,611,617,623,624,626	342,702,362,165,342,317,323,400
chr1	8241801	8243400	chr1	8242136	8242426	USF2	613	1	417	613
chr1	8241801	8243400	chr1	8242152	8242422	YY1	129	1	164	129
chr1	8241801	8243400	chr1	8242155	8242831	TCF12	1000	1	66	256
chr1	8241801	8243400	chr1	8242158	8242739	RFX5	196	1	406	152
chr1	8241801	8243400	chr1	8242169	8242449	CREB1	144	1	47	144
chr1	8241801	8243400	chr1	8242192	8242841	EP300	1000	5	60,190,273,401,519	1000,183,309,826,178
chr1	8241801	8243400	chr1	8242195	8242971	GATA2	1000	3	459,586,591	1000,250,299
chr1	8241801	8243400	chr1	8242212	8242688	SIX5	271	1	64	271
chr1	8241801	8243400	chr1	8242228	8242585	NR3C1	1000	4	55,56,57,58	164,1000,726,538
chr1	8241801	8243400	chr1	8242251	8242911	KAP1	310	1	588	310
chr1	8241801	8243400	chr1	8242255	8242850	TCF7L2	1000	4	363,414,573,581	411,342,489,317
chr1	8241801	8243400	chr1	8242273	8242729	GTF2F1	179	1	389	179
chr1	8241801	8243400	chr1	8242279	8242649	CHD2	172	1	380	172
chr1	8241801	8243400	chr1	8242290	8242791	FOSL2	1000	2	52,176	1000,422
chr1	8241801	8243400	chr1	8242300	8242784	STAT3	448	5	411,566,567,568,569	448,260,266,270,388
chr1	8241801	8243400	chr1	8242310	8242777	BCL3	870	1	46	870
chr1	8241801	8243400	chr1	8242315	8242859	NFIC	372	1	187	372
chr1	8241801	8243400	chr1	8242321	8242597	PRDM1	266	1	404	266
chr1	8241801	8243400	chr1	8242324	8242864	GABPA	446	1	54	446
chr1	8241801	8243400	chr1	8242331	8242771	SIN3AK20	114	1	250	114
chr1	8241801	8243400	chr1	8242349	8242723	FOXA1	680	3	177,178,271	411,680,623
chr1	8241801	8243400	chr1	8242352	8242732	ARID3A	184	1	422	184
chr1	8241801	8243400	chr1	8242354	8242614	SMC3	181	1	408	181
chr1	8241801	8243400	chr1	8242369	8242673	BRCA1	192	1	374	192
chr1	8241801	8243400	chr1	8242380	8242798	FOS	861	7	379,457,556,557,558,559,590	258,763,861,230,457,335,410
chr1	8241801	8243400	chr1	8242388	8242764	TBP	171	1	412	171
chr1	8241801	8243400	chr1	8242388	8242644	CEBPB	774	2	277,378	237,774
chr1	8241801	8243400	chr1	8242390	8242960	ZNF217	358	1	574	358
chr1	8241801	8243400	chr1	8242390	8242874	ZBTB33	366	2	71,165	366,109
chr1	8241801	8243400	chr1	8242390	8242910	ETS1	209	1	51	209
chr1	8241801	8243400	chr1	8242417	8242925	GATA3	1000	3	272,570,571	1000,459,437
chr1	8241801	8243400	chr1	8242417	8242873	JUND	1000	5	184,393,435,507,594	256,1000,477,618,445
chr1	8241801	8243400	chr1	8242419	8242855	ELF1	249	1	50	249
chr1	8241801	8243400	chr1	8242452	8242908	CCNT2	134	1	476	134
chr1	8241801	8243400	chr1	8242452	8242682	RAD21	241	1	405	241
chr1	8241801	8243400	chr1	8242465	8242875	TBL1XR1	167	1	316	167
chr1	8241801	8243400	chr1	8242470	8242633	RUNX3	521	1	109	521
chr1	8241801	8243400	chr1	8242473	8242851	JUN	672	7	381,428,458,480,482,483,484	672,219,550,156,182,108,160
chr1	8241801	8243400	chr1	8242475	8242839	TEAD4	476	2	201,240	476,251
chr1	8241801	8243400	chr1	8242494	8242775	PAX5	269	2	100,129	269,154
chr1	8241801	8243400	chr1	8242501	8243021	ATF2	228	1	79	228
chr1	8241801	8243400	chr1	8242503	8242752	REST	616	1	59	616
chr1	8241801	8243400	chr1	8242508	8242892	RCOR1	272	1	383	272
chr1	8241801	8243400	chr1	8242521	8242710	FOXA2	428	1	179	428
chr1	8241801	8243400	chr1	8242542	8242673	ATF3	427	1	45	427
chr1	8241801	8243400	chr1	8242576	8243038	NFYB	178	2	302,399	178,155
chr1	8241801	8243400	chr1	8242690	8243066	NFYA	129	1	398	129
chr1	8241801	8243400	chr1	8242700	8242784	PRDM1	381	1	404	381
chr1	8241801	8243400	chr1	8242840	8243170	IRF4	160	1	92	160
chr1	8241801	8243400	chr1	8242899	8243209	POU2F2	497	2	106,125	497,259
chr1	8241801	8243400	chr1	8242905	8243144	SPI1	1000	3	107,126,230	1000,1000,304
chr1	8241801	8243400	chr1	8242991	8243092	RUNX3	290	1	109	290
chr1	8257401	8257800	chr1	8257540	8257830	USF2	479	1	417	479
chr1	8257401	8257800	chr1	8257591	8258475	ZNF274	252	1	555	252
chr1	8257401	8257800	chr1	8257600	8258406	POLR2A	1000	12	32,163,206,207,228,229,249,259,275,362,524,622	541,983,468,344,1000,640,203,321,352,125,339,222
chr1	8257401	8257800	chr1	8257615	8258155	GABPA	742	2	54,220	226,742
chr1	8257401	8257800	chr1	8257620	8258280	KAP1	307	1	588	307
chr1	8257401	8257800	chr1	8257622	8257711	E2F6	144	1	215	144
chr1	8257401	8257800	chr1	8257647	8258291	SMARCA4	177	1	475	177
chr1	8257401	8257800	chr1	8257649	8258199	GATA2	1000	4	221,459,498,591	854,1000,522,288
chr1	8257401	8257800	chr1	8257650	8258300	SMARCC1	229	1	371	229
chr1	8257401	8257800	chr1	8257655	8258015	ARID3A	245	1	467	245
chr1	8257401	8257800	chr1	8257683	8258167	ATF3	689	2	45,208	281,689
chr1	8257401	8257800	chr1	8257697	8258273	TCF12	404	1	66	404
chr1	8257401	8257800	chr1	8257702	8258098	JUNB	175	1	593	175
chr1	8257401	8257800	chr1	8257702	8258202	E2F1	1000	3	384,390,572	391,295,415
chr1	8257401	8257800	chr1	8257704	8258274	ZNF217	412	1	574	412
chr1	8257401	8257800	chr1	8257705	8258057	STAT3	721	6	411,565,566,567,568,569	250,437,545,441,470,721
chr1	8257401	8257800	chr1	8257706	8258222	TFAP2C	470	1	370	470
chr1	8257401	8257800	chr1	8257711	8258175	TEAD4	1000	2	201,240	168,1000
chr1	8257401	8257800	chr1	8257711	8258185	EP300	1000	7	29,60,190,263,401,443,519	234,672,1000,519,451,224,1000
chr1	8257401	8257800	chr1	8257715	8258245	TFAP2A	218	1	369	218
chr1	8257401	8257800	chr1	8257723	8258267	NFIC	256	1	187	256
chr1	8257401	8257800	chr1	8257724	8258220	HMGN3	486	1	501	486
chr1	8257401	8257800	chr1	8257733	8258109	TBP	120	1	412	120
chr1	8257401	8257800	chr1	8257733	8258121	E2F4	230	2	494,562	124,230
chr1	8257401	8257800	chr1	8257753	8258025	CEBPB	1000	7	172,212,277,378,426,462,477	158,1000,524,1000,283,1000,1000
chr1	8257401	8257800	chr1	8257759	8258215	GTF2F1	191	1	389	191
chr1	8257401	8257800	chr1	8257761	8258150	JUN	399	6	381,458,480,481,482,484	354,238,132,96,168,399
chr1	8257401	8257800	chr1	8257762	8258398	TCF7L2	1000	4	363,414,573,581	1000,755,598,402
chr1	8257401	8257800	chr1	8257770	8258196	YY1	233	4	164,203,244,245	233,146,147,196
chr1	8257401	8257800	chr1	8257773	8258123	SIRT6	103	1	534	103
chr1	8257401	8257800	chr1	8257773	8258102	MAFK	1000	6	351,394,437,438,464,510	156,235,274,268,420,1000
chr1	8257401	8257800	chr1	8257775	8258291	MYC	1000	15	382,485,486,487,488,489,490,560,561,611,614,620,623,624,626	288,427,537,926,628,1000,366,166,269,117,193,258,441,957,442
chr1	8257401	8257800	chr1	8257779	8258135	STAT2	120	1	540	120
chr1	8257401	8257800	chr1	8257779	8258122	BACH1	393	2	341,470	148,393
chr1	8257401	8257800	chr1	8257784	8258248	MAZ	538	2	396,512	196,538
chr1	8257401	8257800	chr1	8257790	8258226	UBTF	160	1	549	160
chr1	8257401	8257800	chr1	8257791	8258111	JUND	1000	5	184,393,435,507,594	480,547,209,1000,993
chr1	8257401	8257800	chr1	8257792	8258262	GATA3	514	1	571	514
chr1	8257401	8257800	chr1	8257793	8258215	RCOR1	1000	3	383,491,492	241,323,1000
chr1	8257401	8257800	chr1	8257799	8258375	BCL3	254	2	46,209	254,136
chr1	8257401	8257800	chr1	8257508	8257810	USF1	617	3	68,243,265	225,617,163
chr1	8257401	8257800	chr1	8257517	8257781	BHLHE40	835	2	276,472	139,835
chr1	8257801	8258200	chr1	8257540	8257830	USF2	479	1	417	479
chr1	8257801	8258200	chr1	8257591	8258475	ZNF274	252	1	555	252
chr1	8257801	8258200	chr1	8257600	8258406	POLR2A	1000	12	32,163,206,207,228,229,249,259,275,362,524,622	541,983,468,344,1000,640,203,321,352,125,339,222
chr1	8257801	8258200	chr1	8257615	8258155	GABPA	742	2	54,220	226,742
chr1	8257801	8258200	chr1	8257620	8258280	KAP1	307	1	588	307
chr1	8257801	8258200	chr1	8257647	8258291	SMARCA4	177	1	475	177
chr1	8257801	8258200	chr1	8257649	8258199	GATA2	1000	4	221,459,498,591	854,1000,522,288
chr1	8257801	8258200	chr1	8257650	8258300	SMARCC1	229	1	371	229
chr1	8257801	8258200	chr1	8257655	8258015	ARID3A	245	1	467	245
chr1	8257801	8258200	chr1	8257683	8258167	ATF3	689	2	45,208	281,689
chr1	8257801	8258200	chr1	8257697	8258273	TCF12	404	1	66	404
chr1	8257801	8258200	chr1	8257702	8258098	JUNB	175	1	593	175
chr1	8257801	8258200	chr1	8257702	8258202	E2F1	1000	3	384,390,572	391,295,415
chr1	8257801	8258200	chr1	8257704	8258274	ZNF217	412	1	574	412
chr1	8257801	8258200	chr1	8257705	8258057	STAT3	721	6	411,565,566,567,568,569	250,437,545,441,470,721
chr1	8257801	8258200	chr1	8257706	8258222	TFAP2C	470	1	370	470
chr1	8257801	8258200	chr1	8257711	8258175	TEAD4	1000	2	201,240	168,1000
chr1	8257801	8258200	chr1	8257711	8258185	EP300	1000	7	29,60,190,263,401,443,519	234,672,1000,519,451,224,1000
chr1	8257801	8258200	chr1	8257715	8258245	TFAP2A	218	1	369	218
chr1	8257801	8258200	chr1	8257723	8258267	NFIC	256	1	187	256
chr1	8257801	8258200	chr1	8257724	8258220	HMGN3	486	1	501	486
chr1	8257801	8258200	chr1	8257733	8258109	TBP	120	1	412	120
chr1	8257801	8258200	chr1	8257733	8258121	E2F4	230	2	494,562	124,230
chr1	8257801	8258200	chr1	8257753	8258025	CEBPB	1000	7	172,212,277,378,426,462,477	158,1000,524,1000,283,1000,1000
chr1	8257801	8258200	chr1	8257759	8258215	GTF2F1	191	1	389	191
chr1	8257801	8258200	chr1	8257761	8258150	JUN	399	6	381,458,480,481,482,484	354,238,132,96,168,399
chr1	8257801	8258200	chr1	8257762	8258398	TCF7L2	1000	4	363,414,573,581	1000,755,598,402
chr1	8257801	8258200	chr1	8257770	8258196	YY1	233	4	164,203,244,245	233,146,147,196
chr1	8257801	8258200	chr1	8257773	8258123	SIRT6	103	1	534	103
chr1	8257801	8258200	chr1	8257773	8258102	MAFK	1000	6	351,394,437,438,464,510	156,235,274,268,420,1000
chr1	8257801	8258200	chr1	8257775	8258291	MYC	1000	15	382,485,486,487,488,489,490,560,561,611,614,620,623,624,626	288,427,537,926,628,1000,366,166,269,117,193,258,441,957,442
chr1	8257801	8258200	chr1	8257779	8258135	STAT2	120	1	540	120
chr1	8257801	8258200	chr1	8257779	8258122	BACH1	393	2	341,470	148,393
chr1	8257801	8258200	chr1	8257784	8258248	MAZ	538	2	396,512	196,538
chr1	8257801	8258200	chr1	8257790	8258226	UBTF	160	1	549	160
chr1	8257801	8258200	chr1	8257791	8258111	JUND	1000	5	184,393,435,507,594	480,547,209,1000,993
chr1	8257801	8258200	chr1	8257792	8258262	GATA3	514	1	571	514
chr1	8257801	8258200	chr1	8257793	8258215	RCOR1	1000	3	383,491,492	241,323,1000
chr1	8257801	8258200	chr1	8257799	8258375	BCL3	254	2	46,209	254,136
chr1	8257801	8258200	chr1	8257804	8258084	MAFF	985	1	509	985
chr1	8257801	8258200	chr1	8257804	8258064	SMC3	259	1	408	259
chr1	8257801	8258200	chr1	8257806	8258176	BCLAF1	217	1	210	217
chr1	8257801	8258200	chr1	8257807	8258247	CBX3	330	1	211	330
chr1	8257801	8258200	chr1	8257808	8258064	ATF1	158	1	468	158
chr1	8257801	8258200	chr1	8257810	8258180	CHD2	303	1	380	303
chr1	8257801	8258200	chr1	8257816	8258163	HDAC2	363	2	181,222	274,363
chr1	8257801	8258200	chr1	8257819	8258291	MXI1	140	2	397,513	138,140
chr1	8257801	8258200	chr1	8257823	8258223	TAF1	213	1	238	213
chr1	8257801	8258200	chr1	8257824	8258224	TBL1XR1	518	2	543,544	207,518
chr1	8257801	8258200	chr1	8257831	8258047	FOSL2	822	2	52,176	822,614
chr1	8257801	8258200	chr1	8257834	8258058	NFE2	518	1	515	518
chr1	8257801	8258200	chr1	8257834	8258110	ELF1	157	1	217	157
chr1	8257801	8258200	chr1	8257836	8258135	FOS	1000	8	379,457,478,556,557,558,559,590	231,818,190,1000,891,623,687,598
chr1	8257801	8258200	chr1	8257836	8258172	SP1	199	2	196,234	123,199
chr1	8257801	8258200	chr1	8257837	8258187	STAT5A	982	1	237	982
chr1	8257801	8258200	chr1	8257852	8258323	MAX	1000	5	223,278,395,460,511	1000,181,506,135,1000
chr1	8257801	8258200	chr1	8257856	8258192	EGR1	1000	1	216	1000
chr1	8257801	8258200	chr1	8257859	8258169	GATA1	295	1	497	295
chr1	8257801	8258200	chr1	8257872	8258127	RAD21	249	3	264,405,466	249,170,223
chr1	8257801	8258200	chr1	8257878	8258078	SRF	233	1	236	233
chr1	8257801	8258200	chr1	8257887	8258031	FOSL1	559	1	219	559
chr1	8257801	8258200	chr1	8257893	8258189	HNF4A	138	1	432	138
chr1	8257801	8258200	chr1	8257893	8258173	ZBTB33	114	1	165	114
chr1	8257801	8258200	chr1	8257898	8258151	TAL1	1000	1	542	1000
chr1	8257801	8258200	chr1	8257904	8258179	E2F6	378	2	215,495	299,378
chr1	8257801	8258200	chr1	8257904	8258120	MEF2A	211	1	224	211
chr1	8257801	8258200	chr1	8257907	8258073	NR2F2	834	1	225	834
chr1	8257801	8258200	chr1	8257910	8258140	CCNT2	835	1	476	835
chr1	8257801	8258200	chr1	8257910	8258119	PML	912	1	227	912
chr1	8257801	8258200	chr1	8257917	8258247	USF1	504	5	67,68,202,243,265	136,130,268,504,162
chr1	8257801	8258200	chr1	8257919	8258179	SIN3AK20	187	1	232	187
chr1	8257801	8258200	chr1	8257924	8258119	ETS1	435	1	218	435
chr1	8257801	8258200	chr1	8257939	8258235	BHLHE40	1000	2	423,472	173,1000
chr1	8257801	8258200	chr1	8257941	8258056	TRIM28	652	1	242	652
chr1	8257801	8258200	chr1	8257944	8258057	REST	428	1	226	428
chr1	8257801	8258200	chr1	8257945	8258327	NR3C1	1000	3	56,57,58	1000,235,1000
chr1	8257801	8258200	chr1	8257962	8258252	USF2	164	1	417	164
chr1	8257801	8258200	chr1	8257980	8258081	ZBTB7A	308	1	247	308
chr1	8257801	8258200	chr1	8258005	8258309	ESR1	156	1	74	156
chr1	8257801	8258200	chr1	8257508	8257810	USF1	617	3	68,243,265	225,617,163
chr1	8258201	8258800	chr1	8257591	8258475	ZNF274	252	1	555	252
chr1	8258201	8258800	chr1	8257600	8258406	POLR2A	1000	12	32,163,206,207,228,229,249,259,275,362,524,622	541,983,468,344,1000,640,203,321,352,125,339,222
chr1	8258201	8258800	chr1	8257620	8258280	KAP1	307	1	588	307
chr1	8258201	8258800	chr1	8257647	8258291	SMARCA4	177	1	475	177
chr1	8258201	8258800	chr1	8257650	8258300	SMARCC1	229	1	371	229
chr1	8258201	8258800	chr1	8257697	8258273	TCF12	404	1	66	404
chr1	8258201	8258800	chr1	8257702	8258202	E2F1	1000	3	384,390,572	391,295,415
chr1	8258201	8258800	chr1	8257704	8258274	ZNF217	412	1	574	412
chr1	8258201	8258800	chr1	8257706	8258222	TFAP2C	470	1	370	470
chr1	8258201	8258800	chr1	8257715	8258245	TFAP2A	218	1	369	218
chr1	8258201	8258800	chr1	8257723	8258267	NFIC	256	1	187	256
chr1	8258201	8258800	chr1	8257724	8258220	HMGN3	486	1	501	486
chr1	8258201	8258800	chr1	8257759	8258215	GTF2F1	191	1	389	191
chr1	8258201	8258800	chr1	8257762	8258398	TCF7L2	1000	4	363,414,573,581	1000,755,598,402
chr1	8258201	8258800	chr1	8257775	8258291	MYC	1000	15	382,485,486,487,488,489,490,560,561,611,614,620,623,624,626	288,427,537,926,628,1000,366,166,269,117,193,258,441,957,442
chr1	8258201	8258800	chr1	8257784	8258248	MAZ	538	2	396,512	196,538
chr1	8258201	8258800	chr1	8257790	8258226	UBTF	160	1	549	160
chr1	8258201	8258800	chr1	8257792	8258262	GATA3	514	1	571	514
chr1	8258201	8258800	chr1	8257793	8258215	RCOR1	1000	3	383,491,492	241,323,1000
chr1	8258201	8258800	chr1	8257799	8258375	BCL3	254	2	46,209	254,136
chr1	8258201	8258800	chr1	8257807	8258247	CBX3	330	1	211	330
chr1	8258201	8258800	chr1	8257819	8258291	MXI1	140	2	397,513	138,140
chr1	8258201	8258800	chr1	8257823	8258223	TAF1	213	1	238	213
chr1	8258201	8258800	chr1	8257824	8258224	TBL1XR1	518	2	543,544	207,518
chr1	8258201	8258800	chr1	8257852	8258323	MAX	1000	5	223,278,395,460,511	1000,181,506,135,1000
chr1	8258201	8258800	chr1	8257917	8258247	USF1	504	5	67,68,202,243,265	136,130,268,504,162
chr1	8258201	8258800	chr1	8257939	8258235	BHLHE40	1000	2	423,472	173,1000
chr1	8258201	8258800	chr1	8257945	8258327	NR3C1	1000	3	56,57,58	1000,235,1000
chr1	8258201	8258800	chr1	8257962	8258252	USF2	164	1	417	164
chr1	8258201	8258800	chr1	8258005	8258309	ESR1	156	1	74	156
chr1	8261201	8263600	chr1	8261280	8261656	TBP	146	1	412	146
chr1	8261201	8263600	chr1	8261314	8262043	POLR2A	579	8	163,168,191,192,362,446,563,564	435,579,312,307,181,222,387,200
chr1	8261201	8263600	chr1	8261324	8261624	NR3C1	246	2	56,57	246,117
chr1	8261201	8263600	chr1	8261363	8261893	TFAP2A	145	1	369	145
chr1	8261201	8263600	chr1	8261376	8261880	TCF7L2	227	1	414	227
chr1	8261201	8263600	chr1	8261383	8261899	TFAP2C	166	1	370	166
chr1	8261201	8263600	chr1	8261398	8261658	SMC3	177	1	408	177
chr1	8261201	8263600	chr1	8261462	8261726	CEBPB	247	1	378	247
chr1	8261201	8263600	chr1	8262024	8262560	YY1	192	2	70,164	192,145
chr1	8261201	8263600	chr1	8262058	8262562	REST	252	1	59	252
chr1	8261201	8263600	chr1	8262115	8262655	EP300	377	2	60,190	377,263
chr1	8261201	8263600	chr1	8262123	8262699	TCF12	300	2	66,200	300,131
chr1	8261201	8263600	chr1	8262169	8262700	POLR2A	345	6	61,62,163,275,362,632	267,269,307,345,98,294
chr1	8261201	8263600	chr1	8262172	8262636	MAZ	250	2	396,512	250,178
chr1	8261201	8263600	chr1	8262175	8262589	MAX	239	2	278,511	239,188
chr1	8261201	8263600	chr1	8262180	8262600	TAF1	227	1	199	227
chr1	8261201	8263600	chr1	8262203	8262511	FOXA1	297	2	177,178	201,297
chr1	8261201	8263600	chr1	8262209	8262579	CHD2	128	1	380	128
chr1	8261201	8263600	chr1	8262230	8262530	NR3C1	796	2	56,58	568,796
chr1	8261201	8263600	chr1	8262238	8262551	JUND	216	2	184,507	216,182
chr1	8261201	8263600	chr1	8262238	8262518	CREB1	403	1	47	403
chr1	8261201	8263600	chr1	8262244	8262548	FOXP2	153	1	251	153
chr1	8261201	8263600	chr1	8262256	8262566	MYC	359	1	624	359
chr1	8261201	8263600	chr1	8262260	8262556	RCOR1	186	1	492	186
chr1	8261201	8263600	chr1	8262263	8262599	SP1	358	1	196	358
chr1	8261201	8263600	chr1	8262278	8262561	RAD21	304	3	193,405,466	190,214,304
chr1	8261201	8263600	chr1	8262287	8262551	CEBPB	465	2	378,462	275,465
chr1	8261201	8263600	chr1	8262295	8262555	FOSL2	248	1	176	248
chr1	8261201	8263600	chr1	8262311	8262571	SMC3	245	1	408	245
chr1	8261201	8263600	chr1	8262320	8262579	CTCF	326	5	595,612,628,629,635	220,137,326,245,143
chr1	8261201	8263600	chr1	8262403	8262547	RXRA	629	1	194	629
chr1	8261201	8263600	chr1	8262486	8263056	ZNF217	217	1	574	217
chr1	8261201	8263600	chr1	8262501	8262831	RFX5	159	1	406	159
chr1	8261201	8263600	chr1	8262545	8263041	TCF7L2	262	1	573	262
chr1	8261201	8263600	chr1	8262625	8263095	GATA3	234	1	571	234
chr1	8261201	8263600	chr1	8262646	8263054	MYC	257	2	560,624	245,257
chr1	8261201	8263600	chr1	8262688	8262939	FOS	496	3	556,557,558	496,256,225
chr1	8261201	8263600	chr1	8262691	8262961	MAFK	221	1	464	221
chr1	8261201	8263600	chr1	8262710	8263035	NR3C1	866	3	56,57,58	866,360,288
chr1	8261201	8263600	chr1	8262751	8262987	RAD21	237	1	466	237
chr1	8261201	8263600	chr1	8262753	8263033	CREB1	130	1	47	130
chr1	8261201	8263600	chr1	8263028	8263552	POLR2A	319	3	163,191,275	235,261,319
chr1	8261201	8263600	chr1	8263071	8263731	SMARCB1	174	1	391	174
chr1	8261201	8263600	chr1	8263121	8263397	MAFF	215	1	436	215
chr1	8261201	8263600	chr1	8263139	8263409	MAFK	428	3	437,438,464	428,192,422
chr1	8275601	8276800	chr1	8276017	8276273	ATF1	163	1	468	163
chr1	8276801	8277800	chr1	8276867	8277537	RBBP5	172	1	8	172
chr1	8276801	8277800	chr1	8277136	8277572	UBTF	153	1	549	153
chr1	8276801	8277800	chr1	8277193	8277657	POLR2A	180	1	206	180
chr1	8276801	8277800	chr1	8277340	8277664	BACH1	256	1	341	256
chr1	8276801	8277800	chr1	8277376	8277716	BHLHE40	291	2	284,472	291,270
chr1	8298801	8300200	chr1	8298150	8298821	TCF12	779	1	66	259
chr1	8298801	8300200	chr1	8298311	8298907	TCF7L2	335	1	581	335
chr1	8298801	8300200	chr1	8298836	8299206	CHD2	239	1	380	239
chr1	8298801	8300200	chr1	8298891	8299221	EP300	109	1	401	109
chr1	8298801	8300200	chr1	8298947	8299417	POLR2A	144	1	249	144
chr1	8298801	8300200	chr1	8298948	8299478	TFAP2A	190	1	369	190
chr1	8298801	8300200	chr1	8298966	8299390	CTCF	1000	71	9,12,14,16,18,20,37,39,42,44,174,262,290,463,493,595,597,598,603,604,605,607,612,618,621,627,628,629,630,631,635,636,638,639,640,641,642,643,644,646,650,653,657,658,659,660,661,662,663,664,665,666,667,668,669,671,672,673,674,675,676,677,678,680,681,682,683,684,685,686,689	464,145,128,226,101,130,372,274,219,583,239,137,282,517,302,576,208,489,246,256,309,132,450,225,193,580,428,679,266,684,702,309,253,283,269,359,1000,789,439,479,162,173,294,273,546,337,588,1000,183,624,159,190,140,260,528,783,604,761,627,164,258,179,482,312,86,739,328,309,544,561,100
chr1	8298801	8300200	chr1	8298978	8299482	TCF7L2	252	1	414	252
chr1	8298801	8300200	chr1	8298995	8299511	TFAP2C	318	1	370	318
chr1	8298801	8300200	chr1	8299004	8299289	RAD21	813	8	149,193,264,280,310,405,448,466	165,695,771,201,183,813,224,363
chr1	8298801	8300200	chr1	8299036	8299312	STAT3	135	1	566	135
chr1	8298801	8300200	chr1	8299060	8299400	HDAC2	171	1	181	171
chr1	8298801	8300200	chr1	8299063	8299345	CEBPB	995	7	172,277,343,378,425,426,462	226,486,195,995,325,387,528
chr1	8298801	8300200	chr1	8299089	8299365	CEBPD	116	1	173	116
chr1	8298801	8300200	chr1	8299101	8299196	SMC3	729	1	408	729
chr1	8298801	8300200	chr1	8299321	8299697	YY1	131	1	203	131
chr1	8298801	8300200	chr1	8299369	8299659	HNF4G	160	1	183	160
chr1	8298801	8300200	chr1	8299394	8299654	HNF4A	139	1	182	139
chr1	8298801	8300200	chr1	8299628	8300288	KAP1	295	1	588	295
chr1	8298801	8300200	chr1	8299645	8300045	MXI1	287	1	441	287
chr1	8298801	8300200	chr1	8299645	8299981	MAX	375	1	439	375
chr1	8298801	8300200	chr1	8299676	8299940	USF2	157	1	455	157
chr1	8298801	8300200	chr1	8299691	8299931	USF1	1000	2	161,202	193,1000
chr1	8298801	8300200	chr1	8299702	8299916	POLR2A	382	2	191,192	275,382
chr1	8298801	8300200	chr1	8299730	8300006	CEBPD	123	1	173	123
chr1	8298801	8300200	chr1	8299731	8300121	MAZ	192	1	440	192
chr1	8298801	8300200	chr1	8299842	8300142	RXRA	151	1	194	151
chr1	8298801	8300200	chr1	8300156	8300496	RFX5	164	1	449	164
chr1	8298801	8300200	chr1	8300163	8300487	EP300	200	1	190	200
chr1	8298801	8300200	chr1	8300192	8300528	MAX	304	1	439	304
chr1	8319001	8320200	chr1	8318803	8320050	TCF7L2	650	3	414,573,581	357,650,328
chr1	8319001	8320200	chr1	8318810	8319373	GATA3	361	2	570,571	258,361
chr1	8319001	8320200	chr1	8318870	8319663	NFIC	1000	1	187	1000
chr1	8319001	8320200	chr1	8318890	8319300	FOSL2	385	2	52,176	227,385
chr1	8319001	8320200	chr1	8318898	8319589	FOXA1	1000	3	177,178,271	1000,1000,514
chr1	8319001	8320200	chr1	8318908	8319587	FOXA2	975	1	179	975
chr1	8319001	8320200	chr1	8318908	8320088	EP300	1000	5	60,190,273,401,443	253,774,247,147,421
chr1	8319001	8320200	chr1	8318938	8319509	TEAD4	585	1	201	346
chr1	8319001	8320200	chr1	8318951	8319271	JUND	636	3	184,393,435	215,185,636
chr1	8319001	8320200	chr1	8318953	8319253	MYC	157	1	561	157
chr1	8319001	8320200	chr1	8318970	8319579	STAT3	761	6	411,565,566,567,568,569	132,684,228,172,157,761
chr1	8319001	8320200	chr1	8318973	8319256	FOS	529	4	556,557,558,559	303,529,502,262
chr1	8319001	8320200	chr1	8318997	8319276	MAFK	824	2	437,438	824,736
chr1	8319001	8320200	chr1	8319025	8319315	JUN	448	1	428	448
chr1	8319001	8320200	chr1	8319045	8319425	ARID3A	500	1	422	500
chr1	8319001	8320200	chr1	8319047	8319550	MYBL2	636	1	186	636
chr1	8319001	8320200	chr1	8319064	8319540	ELK4	147	1	388	147
chr1	8319001	8320200	chr1	8319071	8319541	POLR2A	194	1	249	194
chr1	8319001	8320200	chr1	8319074	8319530	SIN3AK20	199	1	195	199
chr1	8319001	8320200	chr1	8319099	8319589	NR3C1	1000	5	55,56,57,58,77	350,1000,1000,1000,751
chr1	8319001	8320200	chr1	8319107	8319637	TFAP2A	259	1	369	259
chr1	8319001	8320200	chr1	8319113	8319677	MBD4	439	1	185	439
chr1	8319001	8320200	chr1	8319115	8319371	RAD21	138	1	448	138
chr1	8319001	8320200	chr1	8319117	8319845	TFAP2C	415	1	370	171
chr1	8319001	8320200	chr1	8319121	8319214	MAFF	644	1	436	644
chr1	8319001	8320200	chr1	8319121	8319447	HNF4G	1000	1	183	1000
chr1	8319001	8320200	chr1	8319123	8319693	ZNF217	186	1	574	186
chr1	8319001	8320200	chr1	8319126	8319515	SP1	1000	1	196	1000
chr1	8319001	8320200	chr1	8319127	8319513	HNF4A	728	2	182,432	728,296
chr1	8319001	8320200	chr1	8319140	8319520	REST	224	1	189	224
chr1	8319001	8320200	chr1	8319156	8319406	ZBTB33	179	1	204	179
chr1	8319001	8320200	chr1	8319211	8319487	ELF1	306	1	175	306
chr1	8319001	8320200	chr1	8319219	8319489	SMC3	170	1	450	170
chr1	8319001	8320200	chr1	8319229	8319538	RXRA	988	1	194	988
chr1	8319001	8320200	chr1	8319230	8319570	HDAC2	226	1	181	226
chr1	8319001	8320200	chr1	8319233	8319513	CREB1	329	1	47	329
chr1	8319001	8320200	chr1	8319236	8319466	ATF3	153	1	170	153
chr1	8319001	8320200	chr1	8319243	8319903	KAP1	286	1	588	286
chr1	8319001	8320200	chr1	8319255	8319511	CEBPB	1000	5	172,277,378,425,426	612,213,578,705,1000
chr1	8319001	8320200	chr1	8319266	8319542	CEBPD	420	1	173	420
chr1	8319001	8320200	chr1	8319267	8319524	TCF12	417	2	66,200	417,218
chr1	8319001	8320200	chr1	8319294	8319588	USF1	326	2	67,202	129,326
chr1	8319001	8320200	chr1	8319318	8319468	JUND	219	1	184	219
chr1	8319001	8320200	chr1	8319440	8319990	FOS	375	5	457,556,557,558,559	238,209,217,375,184
chr1	8319001	8320200	chr1	8319518	8319894	TBP	171	1	412	171
chr1	8319001	8320200	chr1	8319573	8320026	JUND	210	3	184,393,435	210,188,201
chr1	8319001	8320200	chr1	8319577	8320153	BCL3	255	1	46	255
chr1	8319001	8320200	chr1	8319629	8320279	SMARCC1	259	1	371	259
chr1	8319001	8320200	chr1	8319629	8320069	SIN3AK20	114	1	250	114
chr1	8319001	8320200	chr1	8319679	8320089	FOSL2	302	2	52,176	302,196
chr1	8319001	8320200	chr1	8319690	8319993	FOXA1	1000	4	76,177,178,271	328,1000,1000,1000
chr1	8319001	8320200	chr1	8319697	8319977	FOXA2	997	1	179	997
chr1	8319001	8320200	chr1	8319698	8320038	JUN	151	1	381	151
chr1	8319001	8320200	chr1	8319706	8320016	MYC	140	1	560	140
chr1	8319001	8320200	chr1	8319706	8320002	GATA3	378	1	272	378
chr1	8319001	8320200	chr1	8319714	8320058	STAT3	231	4	411,566,567,568	145,231,118,137
chr1	8319001	8320200	chr1	8319719	8320009	HNF4G	237	1	183	237
chr1	8319001	8320200	chr1	8319719	8320019	NR3C1	253	1	56	253
chr1	8319001	8320200	chr1	8319723	8320119	MAX	148	1	395	148
chr1	8319001	8320200	chr1	8319731	8320071	HDAC2	235	1	181	235
chr1	8319001	8320200	chr1	8319735	8320065	RFX5	208	1	406	208
chr1	8319001	8320200	chr1	8319736	8320037	CEBPB	1000	7	172,277,343,378,425,426,462	605,326,262,1000,489,1000,417
chr1	8319001	8320200	chr1	8319740	8320010	SMC3	174	2	408,450	174,171
chr1	8319001	8320200	chr1	8319746	8319970	RAD21	211	1	193	211
chr1	8319001	8320200	chr1	8319762	8320038	CEBPD	296	1	173	296
chr1	8319001	8320200	chr1	8319803	8319991	TCF12	427	1	66	427
chr1	8319001	8320200	chr1	8319805	8320081	MAFF	471	1	436	471
chr1	8319001	8320200	chr1	8319810	8319967	POLR2A	260	1	249	260
chr1	8319001	8320200	chr1	8319815	8320080	MAFK	665	3	394,437,438	665,404,318
chr1	8319001	8320200	chr1	8319816	8319916	SP1	323	1	196	323
chr1	8319001	8320200	chr1	8319822	8319918	RXRA	273	1	194	273
chr1	8876801	8877200	chr1	8876568	8878359	POLR2A	1000	66	61,62,78,104,105,123,124,130,131,146,147,163,168,191,192,206,207,228,229,249,256,259,275,283,306,307,308,326,328,330,332,334,336,338,340,362,366,402,403,445,446,461,465,520,521,522,523,525,526,563,564,577,583,585,596,599,602,610,613,616,619,622,632,633,634,637	1000,1000,1000,1000,496,742,943,866,1000,667,443,770,1000,681,229,445,722,209,735,193,269,530,615,221,273,469,378,1000,198,231,1000,1000,244,196,1000,297,439,1000,506,476,638,481,993,179,600,199,324,462,349,206,164,892,1000,184,706,494,463,327,405,764,102,606,1000,1000,538,149
chr1	8876801	8877200	chr1	8876727	8877127	NR2F2	331	1	225	331
chr1	8876801	8877200	chr1	8876798	8877038	SPI1	209	1	126	209
chr1	8876801	8877200	chr1	8876838	8877046	RUNX3	875	1	109	875
chr1	8876801	8877200	chr1	8876868	8877970	RBBP5	568	2	8,33	183,568
chr1	8876801	8877200	chr1	8876888	8877278	MAX	227	1	223	227
chr1	8876801	8877200	chr1	8876916	8877156	USF1	150	1	161	150
chr1	8876801	8877200	chr1	8876964	8877340	TBP	159	1	545	159
chr1	8876801	8877200	chr1	8876995	8877908	MYC	315	6	487,575,600,620,624,626	226,152,133,139,315,241
chr1	8876801	8877200	chr1	8877057	8878388	PHF8	1000	1	30	763
chr1	8876801	8877200	chr1	8877084	8877841	CHD1	216	2	4,23	213,216
chr1	8876801	8877200	chr1	8877128	8877344	MEF2A	119	1	224	119
chr1	9488201	9489800	chr1	9488617	9489168	CTCF	711	55	0,5,9,12,16,20,37,39,44,137,174,463,493,603,604,605,607,609,615,627,628,629,630,631,635,639,640,642,643,644,645,646,647,648,650,657,658,659,660,661,662,667,671,672,673,674,675,677,678,680,682,684,685,686,687	215,247,159,335,208,122,154,242,213,300,511,106,219,196,258,188,134,110,223,365,199,291,274,711,349,176,227,275,237,107,130,192,328,110,114,137,127,277,140,103,350,156,372,121,199,215,141,134,151,209,161,122,354,224,151
chr1	9488201	9489800	chr1	9488623	9489458	KAP1	398	2	365,588	352,398
chr1	9488201	9489800	chr1	9488635	9489295	SMARCB1	180	1	391	180
chr1	9488201	9489800	chr1	9488641	9489613	WRNIP1	173	1	320	124
chr1	9488201	9489800	chr1	9488646	9489631	POLR2A	1000	61	32,61,62,78,104,105,123,124,131,146,147,163,168,191,192,206,207,228,229,249,256,259,275,283,306,307,326,328,330,332,334,336,338,340,362,366,402,403,445,446,465,520,521,522,523,525,563,564,577,583,585,596,602,610,613,616,619,622,632,633,634	233,276,237,345,521,959,303,395,296,266,609,506,1000,481,941,216,496,505,1000,171,213,383,254,123,582,157,753,688,489,608,375,605,442,852,124,312,1000,402,100,216,327,548,618,815,758,724,793,442,871,375,1000,480,219,169,476,341,111,677,854,1000,245
chr1	9488201	9489800	chr1	9488686	9489356	RBBP5	254	1	8	254
chr1	9488201	9489800	chr1	9488739	9489335	ZNF263	559	1	368	559
chr1	9488201	9489800	chr1	9488742	9489338	TCF7L2	324	3	363,414,581	233,324,248
chr1	9488201	9489800	chr1	9488743	9489332	ATF2	422	2	79,134	422,339
chr1	9488201	9489800	chr1	9488746	9489078	SMC3	271	2	408,450	239,271
chr1	9488201	9489800	chr1	9488753	9489363	SP4	379	1	155	379
chr1	9488201	9489800	chr1	9488760	9489264	RAD21	867	5	149,193,310,355,448	450,867,125,290,487
chr1	9488201	9489800	chr1	9488785	9489495	NFIC	348	2	97,187	348,292
chr1	9488201	9489800	chr1	9488792	9489444	TAF1	696	7	115,127,132,157,169,199,238	161,212,118,696,187,302,119
chr1	9488201	9489800	chr1	9488794	9489170	ZKSCAN1	178	1	418	178
chr1	9488201	9489800	chr1	9488797	9489456	SIN3A	406	2	312,357	381,406
chr1	9488201	9489800	chr1	9488800	9489092	NRF1	1000	5	303,354,400,442,518	1000,1000,393,356,635
chr1	9488201	9489800	chr1	9488808	9489518	SETDB1	227	1	589	227
chr1	9488201	9489800	chr1	9488821	9489351	TFAP2A	472	1	369	472
chr1	9488201	9489800	chr1	9488825	9489381	MYC	605	10	486,487,488,489,490,560,561,575,624,626	123,546,353,605,155,331,186,268,211,196
chr1	9488201	9489800	chr1	9488828	9489208	ARID3A	175	1	422	175
chr1	9488201	9489800	chr1	9488828	9489344	TFAP2C	881	1	370	881
chr1	9488201	9489800	chr1	9488831	9489155	ZEB1	225	1	121	225
chr1	9488201	9489800	chr1	9488839	9489241	YY1	194	4	119,203,244,245	156,194,162,144
chr1	9488201	9489800	chr1	9488848	9489244	JUNB	259	1	593	259
chr1	9488201	9489800	chr1	9488848	9489331	MAZ	516	4	297,396,440,512	321,191,229,516
chr1	9488201	9489800	chr1	9488850	9489346	HMGN3	184	1	501	184
chr1	9488201	9489800	chr1	9488852	9489536	PML	586	2	103,227	303,586
chr1	9488201	9489800	chr1	9488853	9489183	IRF4	223	1	92	223
chr1	9488201	9489800	chr1	9488857	9489253	RCOR1	395	2	429,492	192,395
chr1	9488201	9489800	chr1	9488860	9489333	MXI1	769	4	298,397,441,513	691,263,769,457
chr1	9488201	9489800	chr1	9488864	9489366	GTF2F1	239	2	349,389	193,239
chr1	9488201	9489800	chr1	9488864	9489280	TRIM28	205	1	242	205
chr1	9488201	9489800	chr1	9488865	9489283	RFX5	492	4	311,406,449,530	226,233,492,459
chr1	9488201	9489800	chr1	9488869	9489272	RELA	304	3	282,325,331	192,251,304
chr1	9488201	9489800	chr1	9488870	9489390	FOXM1	223	1	90	223
chr1	9488201	9489800	chr1	9488870	9489223	REST	404	2	257,274	268,404
chr1	9488201	9489800	chr1	9488874	9489583	STAT1	175	1	410	152
chr1	9488201	9489800	chr1	9488876	9489210	BRCA1	1000	3	342,374,424	372,1000,512
chr1	9488201	9489800	chr1	9488877	9489202	JUND	1000	7	142,184,350,393,435,507,594	209,191,897,531,1000,1000,1000
chr1	9488201	9489800	chr1	9488880	9489409	MAX	1000	8	223,278,296,395,439,460,511,576	1000,218,414,206,172,368,601,423
chr1	9488201	9489800	chr1	9488881	9489211	GRp20	289	1	431	289
chr1	9488201	9489800	chr1	9488883	9489203	FOXP2	249	2	251,255	238,249
chr1	9488201	9489800	chr1	9488888	9489178	ZNF143	211	1	361	211
chr1	9488201	9489800	chr1	9488888	9489198	BHLHE40	371	1	472	371
chr1	9488201	9489800	chr1	9488890	9489352	TBP	285	3	359,412,545	285,152,176
chr1	9488201	9489800	chr1	9488890	9489240	ELK1	178	1	387	178
chr1	9488201	9489800	chr1	9488890	9489210	EP300	278	2	145,519	226,278
chr1	9488201	9489800	chr1	9488892	9489232	JUN	1000	7	346,381,428,458,480,482,484	300,231,1000,474,195,110,637
chr1	9488201	9489800	chr1	9488892	9489326	CHD2	341	4	288,345,380,479	335,225,337,341
chr1	9488201	9489800	chr1	9488892	9489168	ELF1	897	3	88,175,217	897,516,638
chr1	9488201	9489800	chr1	9488901	9489324	CEBPB	837	8	212,277,343,378,425,426,462,477	255,284,184,837,353,348,421,659
chr1	9488201	9489800	chr1	9488902	9489212	GABPA	141	1	220	141
chr1	9488201	9489800	chr1	9488903	9489439	SIN3AK20	312	3	151,195,260	143,312,203
chr1	9488201	9489800	chr1	9488904	9489520	MYBL2	273	1	186	273
chr1	9488201	9489800	chr1	9488905	9489193	PAX5	190	2	100,129	190,187
chr1	9488201	9489800	chr1	9488911	9489303	SP1	607	4	112,153,196,234	607,500,263,338
chr1	9488201	9489800	chr1	9488912	9489222	NR3C1	263	1	58	263
chr1	9488201	9489800	chr1	9488913	9489369	E2F4	1000	4	291,385,494,562	826,484,708,1000
chr1	9488201	9489800	chr1	9488914	9489370	CCNT2	185	1	476	185
chr1	9488201	9489800	chr1	9488916	9489206	MEF2A	148	1	93	148
chr1	9488201	9489800	chr1	9488926	9489283	FOS	469	6	286,478,556,557,558,559	111,469,218,242,176,368
chr1	9488201	9489800	chr1	9488927	9489392	IRF1	713	2	504,506	205,713
chr1	9488201	9489800	chr1	9488928	9489438	E2F6	1000	3	215,386,495	1000,378,1000
chr1	9488201	9489800	chr1	9488929	9489620	E2F1	1000	1	572	711
chr1	9488201	9489800	chr1	9488929	9489190	SIX5	261	2	111,233	229,261
chr1	9488201	9489800	chr1	9488935	9489153	RUNX3	690	1	109	690
chr1	9488201	9489800	chr1	9488937	9489337	TBL1XR1	1000	2	543,544	163,1000
chr1	9488201	9489800	chr1	9488938	9489218	MAFK	308	1	510	308
chr1	9488201	9489800	chr1	9488940	9489124	SRF	1000	4	113,156,198,236	1000,756,246,615
chr1	9488201	9489800	chr1	9488945	9489159	ATF1	1000	1	468	1000
chr1	9488201	9489800	chr1	9488948	9489239	ATF3	1000	5	80,135,170,208,469	222,739,777,982,1000
chr1	9488201	9489800	chr1	9488964	9489334	SREBP1	524	1	451	524
chr1	9488201	9489800	chr1	9488965	9489291	NFYA	601	3	301,398,516	175,601,247
chr1	9488201	9489800	chr1	9488979	9489503	HDAC1	245	1	26	245
chr1	9488201	9489800	chr1	9488982	9489558	KDM5B	279	1	31	279
chr1	9488201	9489800	chr1	9488983	9489323	HDAC2	158	1	181	158
chr1	9488201	9489800	chr1	9488992	9489277	NFYB	1000	3	302,399,517	1000,1000,1000
chr1	9488201	9489800	chr1	9489001	9489511	SAP30	126	1	34	126
chr1	9488201	9489800	chr1	9489004	9489301	USF2	1000	5	319,360,417,455,550	1000,1000,1000,515,256
chr1	9488201	9489800	chr1	9489007	9489447	CBX3	429	1	211	429
chr1	9488201	9489800	chr1	9489008	9489281	USF1	1000	8	67,68,69,118,161,202,243,265	765,1000,792,1000,1000,1000,1000,1000
chr1	9488201	9489800	chr1	9489018	9489262	EGR1	271	1	216	271
chr1	9488201	9489800	chr1	9489067	9489431	TEAD4	406	1	240	406
chr1	9488201	9489800	chr1	9489097	9489493	PHF8	1000	1	30	1000
chr1	9600001	9600400	chr1	9598623	9600472	POLR2A	1000	63	32,61,62,78,104,105,123,124,130,131,146,147,163,168,191,192,206,207,228,229,256,259,283,306,308,326,328,330,332,334,336,338,340,362,366,402,445,446,461,465,520,521,522,523,524,525,563,564,577,583,585,596,599,602,610,613,616,619,622,632,633,634,637	252,1000,1000,1000,951,352,541,796,614,1000,354,404,762,367,825,880,390,694,503,649,195,288,268,445,207,386,1000,1000,1000,916,225,1000,1000,372,163,333,910,372,170,285,352,260,539,200,196,696,1000,1000,1000,1000,782,740,547,350,348,601,297,566,884,1000,1000,389,386
chr1	9600001	9600400	chr1	9599208	9600321	MAZ	566	3	396,440,512	195,137,355
chr1	9600001	9600400	chr1	9599265	9600330	MYC	718	11	382,486,487,488,489,490,560,575,600,620,624	186,162,253,407,718,147,409,199,138,386,281
chr1	9600001	9600400	chr1	9599331	9600312	SIN3AK20	314	4	195,232,250,260	314,211,147,154
chr1	9600001	9600400	chr1	9599354	9600113	HDAC1	448	1	26	296
chr1	9600001	9600400	chr1	9599422	9600217	PHF8	1000	1	30	697
chr1	9600001	9600400	chr1	9599625	9600532	CHD1	166	1	23	165
chr1	9600001	9600400	chr1	9599633	9600288	CCNT2	235	1	476	199
chr1	9600001	9600400	chr1	9599782	9600081	SPI1	293	3	107,126,230	229,261,293
chr1	9600001	9600400	chr1	9599829	9600139	TAF1	131	1	261	131
chr1	9600001	9600400	chr1	9599838	9600015	ELF1	269	2	88,217	250,269
chr1	9600001	9600400	chr1	9599876	9600139	RBBP5	396	1	33	396
chr1	9600001	9600400	chr1	9599902	9600097	ZBTB7A	228	1	247	228
chr1	9600001	9600400	chr1	9599907	9600134	RUNX3	440	1	109	440
chr1	9600001	9600400	chr1	9599964	9600624	SMARCB1	201	1	391	201
chr1	9600001	9600400	chr1	9600020	9600530	SAP30	172	1	34	172
chr1	9600001	9600400	chr1	9600023	9600267	EGR1	215	1	216	215
chr1	9600001	9600400	chr1	9600056	9600412	MAX	236	1	511	236
chr1	9600001	9600400	chr1	9600057	9600441	RCOR1	155	1	383	155
chr1	9883001	9883600	chr1	9882861	9883511	SMARCC1	252	1	371	252
chr1	9883001	9883600	chr1	9882947	9883523	KDM5B	199	1	31	199
chr1	9883001	9883600	chr1	9882968	9883338	RUNX3	258	1	109	258
chr1	9883001	9883600	chr1	9882975	9883491	POLR2A	280	1	585	280
chr1	9883001	9883600	chr1	9883001	9883808	RBBP5	291	2	8,33	220,291
chr1	9883001	9883600	chr1	9883022	9883682	SMARCB1	255	1	391	255
chr1	9883001	9883600	chr1	9883065	9883575	SAP30	156	1	34	156
chr1	9883001	9883600	chr1	9883082	9883606	HDAC1	244	1	26	244
chr1	9883001	9883600	chr1	9883207	9883391	CTCF	149	1	606	149
chr1	9883001	9883600	chr1	9883501	9884023	UBTF	197	2	548,549	197,179
chr1	9969601	9970000	chr1	9969206	9969642	MAZ	209	1	297	209
chr1	9969601	9970000	chr1	9969385	9969621	POLR2A	406	1	105	406
chr1	9969601	9970000	chr1	9969420	9969770	HDAC2	140	1	27	140
chr1	9969601	9970000	chr1	9969550	9969874	ZEB1	239	1	121	239
chr1	9969601	9970000	chr1	9969646	9970086	SIN3AK20	126	1	250	126
chr1	9969601	9970000	chr1	9969661	9970181	SIN3A	180	1	357	180
chr1	9969601	9970000	chr1	9969718	9970459	TAF1	330	6	115,157,169,199,238,261	152,155,150,330,165,272
chr1	9969601	9970000	chr1	9969808	9970159	ZBTB7A	229	1	247	229
chr1	9969601	9970000	chr1	9969816	9970408	PHF8	615	1	30	615
chr1	9969601	9970000	chr1	9969835	9970359	HDAC1	180	1	26	180
chr1	9969601	9970000	chr1	9969854	9971207	RBBP5	309	2	8,33	171,309
chr1	9969601	9970000	chr1	9969936	9971551	POLR2A	1000	56	61,62,78,104,105,123,131,146,147,163,168,191,192,206,207,228,229,256,259,283,306,307,326,328,330,332,334,336,338,340,366,402,445,446,465,520,521,522,523,524,525,564,577,583,585,596,599,610,613,616,619,622,632,633,634,637	1000,1000,652,414,1000,268,489,589,372,472,377,570,420,333,278,215,548,194,515,145,321,154,420,390,226,290,282,559,165,239,232,277,426,684,347,211,614,909,237,166,197,161,239,482,829,315,187,164,223,379,186,328,522,637,297,261
chr1	10093801	10094200	chr1	10092787	10093815	RBBP5	376	2	8,33	219,206
chr1	10093801	10094200	chr1	10093094	10093930	SIN3AK20	281	5	63,151,250,253,260	281,117,186,107,177
chr1	10093801	10094200	chr1	10093435	10093940	ZNF263	1000	1	368	418
chr1	10093801	10094200	chr1	10093546	10093989	CTCF	399	25	9,14,24,39,213,595,597,603,607,628,629,631,635,650,651,652,653,655,662,664,671,680,685,687,688	285,88,197,218,139,208,131,154,138,289,227,399,179,173,105,132,209,98,167,120,158,148,116,128,146
chr1	10093801	10094200	chr1	10093574	10093950	TBP	126	1	412	126
chr1	10093801	10094200	chr1	10093638	10093934	RCOR1	195	1	492	195
chr1	10093801	10094200	chr1	10093660	10093990	CEBPB	914	9	172,212,277,343,378,425,426,462,477	211,380,248,196,914,250,292,387,692
chr1	10093801	10094200	chr1	10093666	10093896	RAD21	150	1	405	150
chr1	10093801	10094200	chr1	10093879	10094495	CHD1	202	1	4	202
chr1	10093801	10094200	chr1	10092356	10093903	POLR2A	1000	54	32,61,62,78,105,146,147,163,168,192,206,207,228,229,249,256,259,306,326,328,330,332,334,336,338,340,362,366,402,403,445,446,461,520,521,522,523,525,563,577,583,585,596,599,602,610,613,616,619,622,632,633,634,637	204,296,225,217,572,598,407,437,680,465,219,301,479,1000,179,196,307,518,499,651,385,565,212,593,199,498,106,243,677,261,192,281,195,272,295,175,393,306,248,173,610,172,196,245,173,158,371,275,113,322,343,411,254,179
chr1	10960801	10961400	chr1	10960900	10961114	CEBPB	993	2	172,378	163,993
chr1	10960801	10961400	chr1	10960903	10961451	MYC	411	6	382,560,561,624,625,626	239,140,166,320,230,411
chr1	10960801	10961400	chr1	10960971	10961837	POLR2A	459	4	163,402,632,633	450,459,390,256
chr1	10960801	10961400	chr1	10960993	10961898	SMARCC1	242	1	371	212
chr1	10960801	10961400	chr1	10961047	10961443	MAX	349	1	395	349
chr1	10960801	10961400	chr1	10961053	10961780	MAZ	316	1	396	248
chr1	10960801	10961400	chr1	10961158	10961508	ELK1	172	1	387	172
chr1	10960801	10961400	chr1	10961158	10961474	GABPA	389	2	166,180	128,389
chr1	10960801	10961400	chr1	10961276	10961646	CHD2	220	1	380	220
chr1	10960801	10961400	chr1	10961331	10961735	MXI1	121	1	397	121
chr1	10960801	10961400	chr1	10961363	10961685	BHLHE40	244	2	423,472	214,244
chr1	10960801	10961400	chr1	10961396	10961686	USF2	214	1	417	214
chr1	10960801	10961400	chr1	10960598	10961054	GTF2F1	176	1	389	176
chr1	10960801	10961400	chr1	10960727	10961345	TCF7L2	1000	3	413,414,573	202,1000,603
chr1	10960801	10961400	chr1	10960739	10961179	TEAD4	187	1	201	187
chr1	10960801	10961400	chr1	10960791	10961051	SMC3	187	1	408	187
chr1	10960801	10961400	chr1	10960818	10961474	E2F1	433	1	572	433
chr1	10960801	10961400	chr1	10960823	10961162	EP300	154	2	190,401	154,144
chr1	10960801	10961400	chr1	10960825	10961201	TBP	147	1	412	147
chr1	10960801	10961400	chr1	10960828	10961168	HDAC2	195	1	181	195
chr1	10960801	10961400	chr1	10960837	10961554	TFAP2C	292	1	370	173
chr1	10960801	10961400	chr1	10960839	10961129	HNF4G	214	1	183	214
chr1	10960801	10961400	chr1	10960864	10961608	TFAP2A	329	1	369	141
chr1	10960801	10961400	chr1	10960867	10961187	JUND	169	1	393	169
chr1	10960801	10961400	chr1	10960879	10961133	FOS	431	3	556,557,558	431,331,295
chr1	10961601	10962200	chr1	10960971	10961837	POLR2A	459	4	163,402,632,633	450,459,390,256
chr1	10961601	10962200	chr1	10960993	10961898	SMARCC1	242	1	371	212
chr1	10961601	10962200	chr1	10961053	10961780	MAZ	316	1	396	248
chr1	10961601	10962200	chr1	10961276	10961646	CHD2	220	1	380	220
chr1	10961601	10962200	chr1	10961331	10961735	MXI1	121	1	397	121
chr1	10961601	10962200	chr1	10961363	10961685	BHLHE40	244	2	423,472	214,244
chr1	10961601	10962200	chr1	10961396	10961686	USF2	214	1	417	214
chr1	10961601	10962200	chr1	10961413	10961657	USF1	460	3	161,202,265	363,460,393
chr1	10961601	10962200	chr1	10961579	10961823	FOS	187	1	556	187
chr1	10961601	10962200	chr1	10961598	10961842	EGR1	277	1	216	277
chr1	10961601	10962200	chr1	10961796	10962112	EP300	235	1	263	235
chr1	10961601	10962200	chr1	10961809	10962073	CEBPB	225	1	378	225
chr1	10961601	10962200	chr1	10960864	10961608	TFAP2A	329	1	369	141
chr1	11796401	11797400	chr1	11795902	11796439	TBL1XR1	185	2	316,543	185,180
chr1	11796401	11797400	chr1	11796140	11796416	EGR1	131	1	138	131
chr1	11796401	11797400	chr1	11796172	11796448	SPI1	272	3	107,126,230	218,175,272
chr1	11796401	11797400	chr1	11796484	11796654	CTCFL	177	1	214	177
chr1	11796401	11797400	chr1	11796494	11796790	RCOR1	199	1	492	199
chr1	11796401	11797400	chr1	11796509	11797248	TFAP2A	191	1	369	116
chr1	11796401	11797400	chr1	11796518	11796775	EGR1	957	2	87,216	224,957
chr1	11796401	11797400	chr1	11796521	11796811	ZNF143	153	1	552	153
chr1	11796401	11797400	chr1	11796527	11796757	REST	239	1	226	239
chr1	11796401	11797400	chr1	11796529	11797093	MBD4	232	1	185	232
chr1	11796401	11797400	chr1	11796530	11797046	TFAP2C	187	1	370	187
chr1	11796401	11797400	chr1	11796563	11797243	SMARCA4	153	1	377	153
chr1	11796401	11797400	chr1	11796613	11796969	TAF7	154	1	158	154
chr1	11796401	11797400	chr1	11796619	11796989	RELA	223	1	325	223
chr1	11796401	11797400	chr1	11796769	11797270	MYC	452	8	347,486,487,489,560,561,575,611	156,124,239,447,151,233,452,110
chr1	11796401	11797400	chr1	11796780	11797228	MAX	873	7	223,278,352,395,439,511,576	873,167,214,267,162,361,803
chr1	11796401	11797400	chr1	11796796	11797140	MXI1	149	1	513	149
chr1	11796401	11797400	chr1	11796800	11797180	REST	232	1	189	232
chr1	11796401	11797400	chr1	11796801	11797337	YY1	1000	10	70,119,133,162,203,244,245,266,551,579	314,496,227,1000,515,585,1000,481,261,231
chr1	11796401	11797400	chr1	11796810	11797297	TAF1	203	2	169,261	203,132
chr1	11796401	11797400	chr1	11796822	11797326	TCF7L2	258	1	414	258
chr1	11796401	11797400	chr1	11796833	11797157	E2F6	190	1	215	190
chr1	11796401	11797400	chr1	11796858	11797178	POU2F2	219	1	106	219
chr1	11796401	11797400	chr1	11796862	11797391	USF2	408	2	360,417	214,408
chr1	11796401	11797400	chr1	11796868	11797149	EGR1	1000	3	87,138,216	384,227,1000
chr1	11796401	11797400	chr1	11796873	11797153	USF1	1000	6	67,68,161,202,243,265	153,149,1000,605,267,446
chr1	11796401	11797400	chr1	11796886	11797358	TBP	311	2	412,545	311,161
chr1	11796401	11797400	chr1	11796911	11797201	HNF4G	252	1	183	252
chr1	11796401	11797400	chr1	11796917	11797137	ZBTB7A	138	1	205	138
chr1	11796401	11797400	chr1	11796930	11797294	TEAD4	284	1	240	284
chr1	11796401	11797400	chr1	11796947	11797207	HNF4A	170	1	182	170
chr1	11796401	11797400	chr1	11796967	11797183	MEF2A	150	1	224	150
chr1	11796401	11797400	chr1	11796998	11797473	STAT3	1000	6	411,565,566,567,568,569	458,195,524,185,180,202
chr1	11796401	11797400	chr1	11797031	11797441	FOSL2	335	1	52	335
chr1	11796401	11797400	chr1	11797039	11797369	EP300	520	1	401	520
chr1	11796401	11797400	chr1	11797041	11797337	FOS	1000	4	556,557,558,559	710,555,685,1000
chr1	11796401	11797400	chr1	11797042	11797382	JUN	254	1	381	254
chr1	11796401	11797400	chr1	11797061	11797395	CEBPB	1000	6	212,277,378,426,462,477	437,1000,1000,683,1000,596
chr1	11796401	11797400	chr1	11797064	11797384	JUND	322	1	393	322
chr1	11796401	11797400	chr1	11797130	11797360	RAD21	150	1	405	150
chr1	11796401	11797400	chr1	11797142	11797446	BRCA1	143	1	374	143
chr1	11796401	11797400	chr1	11797386	11797650	USF1	143	1	243	143
chr1	11796401	11797400	chr1	11795780	11796867	SAP30	212	1	34	114
chr1	11796401	11797400	chr1	11795817	11796533	SIN3AK20	863	5	151,195,232,250,260	425,147,863,286,230
chr1	11796401	11797400	chr1	11795890	11796653	MAX	1000	9	223,278,296,352,395,439,460,511,576	1000,213,181,250,529,463,638,1000,1000
chr1	11796401	11797400	chr1	11795894	11797394	POLR2A	1000	43	61,62,78,105,146,147,163,168,191,192,207,228,229,259,275,306,326,328,330,332,334,336,338,340,362,402,445,446,520,522,523,524,525,563,564,577,583,585,596,613,619,622,632	685,410,502,477,299,283,236,319,484,311,255,190,624,270,398,266,664,247,344,297,333,318,199,229,136,276,80,211,217,208,227,206,151,323,274,240,351,652,188,185,129,401,368
chr1	11796401	11797400	chr1	11795905	11796695	MYC	348	5	487,488,489,575,620	348,169,175,214,125
chr1	11796401	11797400	chr1	11795933	11796821	MAZ	418	3	297,396,512	232,185,208
chr1	11796401	11797400	chr1	11795948	11796608	MTA3	450	1	95	450
chr1	11796401	11797400	chr1	11795975	11796551	KDM5B	192	1	31	192
chr1	11796401	11797400	chr1	11796037	11796756	TAF1	240	3	199,238,261	240,151,128
chr1	11796401	11797400	chr1	11796103	11796681	PHF8	1000	1	30	347
chr1	11796401	11797400	chr1	11796153	11796629	STAT1	304	1	410	304
chr1	11796401	11797400	chr1	11796158	11796893	HDAC1	427	1	26	162
chr1	11796401	11797400	chr1	11796220	11797107	CHD1	227	2	4,287	227,150
chr1	11796401	11797400	chr1	11796250	11796821	CTCF	239	35	5,20,24,213,493,595,597,598,604,605,606,607,621,639,646,647,648,650,651,652,653,655,658,659,663,665,667,671,675,676,677,679,685,686,687	156,117,170,129,171,170,115,154,217,153,132,113,136,239,130,146,104,214,158,156,168,96,107,152,109,126,110,128,169,162,218,157,131,152,227
chr1	11796401	11797400	chr1	11796252	11796613	ZNF263	1000	1	368	1000
chr1	11796401	11797400	chr1	11796258	11796658	WRNIP1	139	1	320	139
chr1	11796401	11797400	chr1	11796315	11796771	JUND	364	1	594	364
chr1	11796401	11797400	chr1	11796371	11796721	HDAC2	174	2	27,222	174,138
chr1	11796401	11797400	chr1	11796375	11796905	EZH2	365	1	1	365
chr1	11796401	11797400	chr1	11796378	11796642	EBF1	241	1	86	241
chr1	11796401	11797400	chr1	11796413	11796869	CCNT2	140	1	476	140
chr1	11796401	11797400	chr1	11796427	11796806	ZBTB7A	860	2	205,247	134,860
chr1	11796401	11797400	chr1	11796431	11796616	RBBP5	469	1	33	469
chr1	11796401	11797400	chr1	11796458	11796734	ELF1	155	1	217	155
chr1	11968601	11969800	chr1	11967727	11969302	MYC	296	8	485,486,487,488,489,575,620,626	145,116,228,186,180,158,121,218
chr1	11968601	11969800	chr1	11967774	11970402	POLR2A	1000	72	11,22,32,41,61,62,78,104,105,123,124,130,131,146,147,163,168,191,192,206,207,228,229,256,259,275,279,283,306,307,308,326,328,330,332,334,336,338,340,362,366,402,403,445,446,447,461,465,520,521,522,523,525,526,527,563,564,577,583,585,596,599,602,610,613,616,619,622,632,633,634,637	1000,259,863,672,931,416,849,1000,775,748,352,1000,924,374,1000,632,1000,430,247,515,1000,1000,609,484,373,1000,264,357,800,195,300,1000,1000,1000,1000,1000,1000,598,1000,126,239,1000,258,176,707,620,705,580,255,949,560,929,1000,1000,212,539,652,1000,1000,1000,218,171,663,341,246,848,439,491,813,403,961,413
chr1	11968601	11969800	chr1	11967780	11968698	BCL3	588	3	46,83,209	357,588,158
chr1	11968601	11969800	chr1	11967797	11969022	POU2F2	1000	2	106,125	536,244
chr1	11968601	11969800	chr1	11967798	11968606	EP300	645	9	29,60,99,145,190,263,305,401,519	238,313,325,267,359,207,318,193,645
chr1	11968601	11969800	chr1	11967824	11969148	PML	1000	2	103,227	1000,1000
chr1	11968601	11969800	chr1	11967868	11969058	KAP1	444	3	365,508,588	404,327,284
chr1	11968601	11969800	chr1	11967872	11969293	MAX	501	4	223,395,511,576	362,179,159,201
chr1	11968601	11969800	chr1	11967890	11968863	SETDB1	513	2	533,589	158,321
chr1	11968601	11969800	chr1	11967896	11968702	GATA1	312	1	582	214
chr1	11968601	11969800	chr1	11967901	11968663	BHLHE40	747	2	284,472	238,422
chr1	11968601	11969800	chr1	11967940	11968804	ATF2	1000	2	79,134	914,679
chr1	11968601	11969800	chr1	11967945	11968835	RELA	547	8	282,300,327,329,331,333,335,339	202,202,197,344,446,198,341,308
chr1	11968601	11969800	chr1	11967948	11968647	TEAD4	1000	2	201,240	582,1000
chr1	11968601	11969800	chr1	11967952	11968761	SP4	639	1	155	350
chr1	11968601	11969800	chr1	11967987	11968731	SIN3AK20	1000	6	63,151,195,232,253,260	793,121,502,789,464,199
chr1	11968601	11969800	chr1	11967997	11968831	RFX5	268	3	356,406,530	161,268,257
chr1	11968601	11969800	chr1	11967999	11969114	TAF7	1000	2	158,239	187,393
chr1	11968601	11969800	chr1	11968002	11969056	MTA3	1000	1	95	640
chr1	11968601	11969800	chr1	11968005	11969096	MXI1	343	4	298,397,441,513	218,185,298,233
chr1	11968601	11969800	chr1	11968014	11969256	KDM5B	1000	1	31	1000
chr1	11968601	11969800	chr1	11968016	11968671	TCF12	846	2	66,116	846,189
chr1	11968601	11969800	chr1	11968021	11968952	NFATC1	1000	1	96	688
chr1	11968601	11969800	chr1	11968033	11968612	STAT3	393	4	315,411,566,569	393,315,126,337
chr1	11968601	11969800	chr1	11968037	11968761	NFIC	1000	2	97,187	687,888
chr1	11968601	11969800	chr1	11968040	11968735	ETS1	812	3	51,89,218	812,691,360
chr1	11968601	11969800	chr1	11968050	11968845	BCLAF1	1000	2	84,210	257,500
chr1	11968601	11969800	chr1	11968058	11968940	STAT5A	1000	2	114,237	1000,488
chr1	11968601	11969800	chr1	11968062	11968628	MYBL2	1000	1	186	253
chr1	11968601	11969800	chr1	11968063	11968678	ZBTB33	1000	5	71,120,165,204,246	876,403,615,478,1000
chr1	11968601	11969800	chr1	11968082	11968731	CBX3	942	1	211	572
chr1	11968601	11969800	chr1	11968096	11969235	MAZ	1000	3	297,396,512	188,206,189
chr1	11968601	11969800	chr1	11968102	11968732	FOXM1	1000	1	90	648
chr1	11968601	11969800	chr1	11968107	11968823	TBL1XR1	478	3	316,543,544	269,295,478
chr1	11968601	11969800	chr1	11968121	11968798	CHD2	603	4	288,345,380,479	305,364,315,603
chr1	11968601	11969800	chr1	11968124	11968641	TRIM28	1000	1	242	594
chr1	11968601	11969800	chr1	11968124	11968879	RUNX3	1000	1	109	1000
chr1	11968601	11969800	chr1	11968136	11968668	CEBPB	749	3	85,212,378	340,454,453
chr1	11968601	11969800	chr1	11968137	11968669	TCF3	592	1	117	592
chr1	11968601	11969800	chr1	11968148	11968967	STAT1	188	4	536,537,538,539	106,188,143,149
chr1	11968601	11969800	chr1	11968155	11968887	YY1	847	9	119,128,133,162,164,244,245,266,551	847,473,356,345,263,326,776,288,221
chr1	11968601	11969800	chr1	11968157	11969282	TAF1	993	10	65,115,127,132,157,169,199,238,254,261	993,123,229,224,567,209,235,121,154,197
chr1	11968601	11969800	chr1	11968175	11968715	RCOR1	271	2	383,492	193,271
chr1	11968601	11969800	chr1	11968177	11969473	ZNF274	388	1	555	224
chr1	11968601	11969800	chr1	11968185	11968610	MEF2A	680	2	93,224	218,610
chr1	11968601	11969800	chr1	11968189	11968759	ZNF217	338	1	574	338
chr1	11968601	11969800	chr1	11968189	11968753	GATA2	486	3	221,459,498	486,134,262
chr1	11968601	11969800	chr1	11968207	11969167	PHF8	738	1	30	738
chr1	11968601	11969800	chr1	11968231	11968743	BACH1	254	2	341,470	195,254
chr1	11968601	11969800	chr1	11968240	11968620	ARID3A	768	2	422,467	427,768
chr1	11968601	11969800	chr1	11968246	11968653	MAFK	448	3	394,464,510	184,291,448
chr1	11968601	11969800	chr1	11968255	11969165	ZNF263	451	1	368	272
chr1	11968601	11969800	chr1	11968268	11968766	NR2F2	1000	1	225	247
chr1	11968601	11969800	chr1	11968273	11968626	HDAC2	249	2	141,181	249,176
chr1	11968601	11969800	chr1	11968293	11968643	SIRT6	102	1	534	102
chr1	11968601	11969800	chr1	11968331	11969320	TCF7L2	367	3	363,414,581	187,286,214
chr1	11968601	11969800	chr1	11968359	11968619	SMC3	179	1	408	179
chr1	11968601	11969800	chr1	11968403	11968741	BCL11A	563	1	82	563
chr1	11968601	11969800	chr1	11968416	11968985	STAT2	152	1	540	109
chr1	11968601	11969800	chr1	11968418	11968798	ELK1	165	2	387,496	163,165
chr1	11968601	11969800	chr1	11968420	11968650	FOSL1	119	1	219	119
chr1	11968601	11969800	chr1	11968426	11968706	MAFF	629	1	509	629
chr1	11968601	11969800	chr1	11968426	11969362	CHD1	470	2	4,23	470,148
chr1	11968601	11969800	chr1	11968429	11968945	TFAP2C	266	1	370	266
chr1	11968601	11969800	chr1	11968447	11968751	BRCA1	219	1	374	219
chr1	11968601	11969800	chr1	11968463	11968741	PAX5	470	2	100,101	470,355
chr1	11968601	11969800	chr1	11968466	11968776	GABPA	164	1	220	164
chr1	11968601	11969800	chr1	11968467	11968791	ZEB1	145	1	121	145
chr1	11968601	11969800	chr1	11968470	11968760	THAP1	147	1	241	147
chr1	11968601	11969800	chr1	11968479	11968722	ELF1	352	1	88	352
chr1	11968601	11969800	chr1	11968492	11968723	CTCF	215	2	604,605	167,215
chr1	11968601	11969800	chr1	11968501	11969159	E2F6	390	2	215,495	390,134
chr1	11968601	11969800	chr1	11968509	11968745	BATF	167	1	81	167
chr1	11968601	11969800	chr1	11968530	11968635	EGR1	332	1	87	332
chr1	11968601	11969800	chr1	11968531	11968927	JUNB	127	1	593	127
chr1	11968601	11969800	chr1	11968532	11968702	CTCFL	111	1	214	111
chr1	11968601	11969800	chr1	11968547	11968613	EBF1	217	1	86	217
chr1	11968601	11969800	chr1	11968588	11968661	PBX3	384	1	102	384
chr1	11968601	11969800	chr1	11968646	11969272	TBP	301	3	359,412,452	301,114,124
chr1	11968601	11969800	chr1	11968647	11969505	E2F1	706	1	572	305
chr1	11968601	11969800	chr1	11968666	11968872	ZBTB7A	458	1	247	458
chr1	11968601	11969800	chr1	11968695	11969159	RDBP	157	1	514	157
chr1	11968601	11969800	chr1	11968700	11969070	REST	212	1	252	212
chr1	11968601	11969800	chr1	11968820	11969090	USF2	125	1	550	125
chr1	11968601	11969800	chr1	11968824	11969134	BHLHE40	244	1	472	244
chr1	11968601	11969800	chr1	11968868	11969248	NFYB	602	3	302,399,517	602,196,335
chr1	11968601	11969800	chr1	11968872	11969228	IRF1	480	2	504,505	480,321
chr1	11968601	11969800	chr1	11968872	11969136	CEBPB	339	1	378	339
chr1	11968601	11969800	chr1	11968885	11969269	RCOR1	157	1	383	157
chr1	11968601	11969800	chr1	11968886	11969216	RFX5	189	1	406	189
chr1	11968601	11969800	chr1	11968903	11969279	NFYA	143	1	398	143
chr1	11968601	11969800	chr1	11968935	11969225	ZNF143	1000	4	322,361,419,552	1000,940,434,1000
chr1	11968601	11969800	chr1	11968948	11969212	PAX5	164	1	100	164
chr1	11968601	11969800	chr1	11968949	11969165	RAD21	184	1	264	184
chr1	11968601	11969800	chr1	11968952	11969125	PRDM1	1000	1	404	1000
chr1	11968601	11969800	chr1	11968967	11969227	SMC3	188	1	408	188
chr1	11968601	11969800	chr1	11968980	11969240	FOSL2	186	1	176	186
chr1	11968601	11969800	chr1	11968987	11969291	GATA2	128	1	498	128
chr1	11968601	11969800	chr1	11969003	11969283	MAFF	183	1	509	183
chr1	11968601	11969800	chr1	11969018	11969222	SPI1	182	1	230	182
chr1	11968601	11969800	chr1	11969195	11969551	GTF3C2	228	2	415,546	152,228
chr1	11968601	11969800	chr1	11969400	11969856	CCNT2	213	1	476	213
chr1	11968601	11969800	chr1	11969421	11969905	SETDB1	166	1	533	166
chr1	11968601	11969800	chr1	11969441	11970294	PML	1000	2	103,227	636,1000
chr1	11968601	11969800	chr1	11969468	11969998	TFAP2A	135	1	369	135
chr1	11968601	11969800	chr1	11969471	11970142	MTA3	1000	1	95	1000
chr1	11968601	11969800	chr1	11969475	11970188	TAF7	1000	2	158,239	1000,1000
chr1	11968601	11969800	chr1	11969479	11969789	GABPA	132	1	220	132
chr1	11968601	11969800	chr1	11969481	11969885	ZBTB7A	237	1	247	237
chr1	11968601	11969800	chr1	11969484	11970123	KDM5B	1000	1	31	1000
chr1	11968601	11969800	chr1	11969493	11969817	ZEB1	180	1	121	180
chr1	11968601	11969800	chr1	11969500	11970096	ZNF263	278	1	368	278
chr1	11968601	11969800	chr1	11969501	11969965	RDBP	145	1	514	145
chr1	11968601	11969800	chr1	11969503	11969839	E2F4	107	1	494	107
chr1	11968601	11969800	chr1	11969506	11970015	YY1	729	9	119,128,133,162,164,244,245,266,551	592,474,568,197,137,323,729,412,122
chr1	11968601	11969800	chr1	11969519	11969809	THAP1	137	1	241	137
chr1	11968601	11969800	chr1	11969523	11970199	KAP1	345	1	365	345
chr1	11968601	11969800	chr1	11969525	11970320	TBL1XR1	564	3	316,543,544	238,344,564
chr1	11968601	11969800	chr1	11969539	11970105	STAT5A	1000	2	114,237	1000,523
chr1	11968601	11969800	chr1	11969542	11969983	MAX	619	2	223,511	619,247
chr1	11968601	11969800	chr1	11969545	11970126	NFATC1	1000	1	96	457
chr1	11968601	11969800	chr1	11969546	11970120	RELA	363	5	300,329,331,335,337	202,287,285,248,363
chr1	11968601	11969800	chr1	11969549	11969925	TCF7L2	137	1	363	137
chr1	11968601	11969800	chr1	11969551	11970013	RCOR1	298	2	491,492	183,298
chr1	11968601	11969800	chr1	11969558	11970122	MBD4	238	1	185	238
chr1	11968601	11969800	chr1	11969559	11970337	POU2F2	1000	2	106,125	748,292
chr1	11968601	11969800	chr1	11969559	11969974	ELF1	253	2	88,175	253,195
chr1	11968601	11969800	chr1	11969560	11970049	EBF1	1000	2	86,292	1000,320
chr1	11968601	11969800	chr1	11969561	11970392	NFIC	1000	2	97,187	564,222
chr1	11968601	11969800	chr1	11969565	11970220	MYC	358	3	487,488,489	176,318,234
chr1	11968601	11969800	chr1	11969566	11969846	PAX5	511	3	100,122,129	511,125,370
chr1	11968601	11969800	chr1	11969571	11970227	SIN3AK20	832	6	63,151,195,232,253,260	374,253,153,612,234,832
chr1	11968601	11969800	chr1	11969579	11970383	ATF2	1000	2	79,134	1000,375
chr1	11968601	11969800	chr1	11969582	11969839	SRF	269	2	113,236	269,124
chr1	11968601	11969800	chr1	11969582	11970051	USF1	230	2	67,243	230,164
chr1	11968601	11969800	chr1	11969582	11969972	ETS1	531	2	89,218	531,494
chr1	11968601	11969800	chr1	11969584	11970194	SP4	289	1	155	289
chr1	11968601	11969800	chr1	11969585	11970201	MAZ	771	2	396,512	192,241
chr1	11968601	11969800	chr1	11969587	11969914	PHF8	553	1	30	553
chr1	11968601	11969800	chr1	11969589	11970029	CBX3	649	1	211	649
chr1	11968601	11969800	chr1	11969592	11969812	PBX3	242	1	102	242
chr1	11968601	11969800	chr1	11969594	11970105	TAF1	606	8	65,115,127,157,169,238,254,261	606,378,339,263,166,220,168,303
chr1	11968601	11969800	chr1	11969596	11970060	FOXM1	810	1	90	810
chr1	11968601	11969800	chr1	11969599	11970010	BHLHE40	272	2	284,472	235,272
chr1	11968601	11969800	chr1	11969600	11970371	ZBTB33	613	5	71,120,165,204,246	187,209,414,225,613
chr1	11968601	11969800	chr1	11969600	11969956	BCL3	346	2	83,209	346,292
chr1	11968601	11969800	chr1	11969604	11970127	BCLAF1	1000	2	84,210	980,1000
chr1	11968601	11969800	chr1	11969610	11970206	TCF12	618	3	66,116,159	306,618,192
chr1	11968601	11969800	chr1	11969611	11970062	RUNX3	1000	1	109	328
chr1	11968601	11969800	chr1	11969616	11970219	JUND	372	3	142,350,507	147,357,372
chr1	11968601	11969800	chr1	11969625	11969870	RAD21	299	2	149,264	228,299
chr1	11968601	11969800	chr1	11969629	11969899	SMC3	174	1	535	174
chr1	11968601	11969800	chr1	11969629	11969838	TCF3	515	1	117	515
chr1	11968601	11969800	chr1	11969643	11970043	NR2F2	575	1	225	575
chr1	11968601	11969800	chr1	11969643	11970042	REST	305	2	98,226	196,305
chr1	11968601	11969800	chr1	11969645	11970009	MEF2A	646	2	93,224	502,646
chr1	11968601	11969800	chr1	11969647	11970028	CHD2	360	3	345,380,479	184,360,320
chr1	11968601	11969800	chr1	11969648	11970044	JUNB	162	1	593	162
chr1	11968601	11969800	chr1	11969648	11969978	IRF4	287	1	92	287
chr1	11968601	11969800	chr1	11969651	11970031	ELK1	200	1	496	200
chr1	11968601	11969800	chr1	11969654	11970063	EGR1	691	3	87,138,216	296,385,691
chr1	11968601	11969800	chr1	11969658	11970228	ZNF217	239	1	574	239
chr1	11968601	11969800	chr1	11969666	11970172	RFX5	254	2	406,530	163,254
chr1	11968601	11969800	chr1	11969672	11970028	IRF1	473	2	504,505	314,473
chr1	11968601	11969800	chr1	11969672	11970016	NR2C2	254	1	454	254
chr1	11968601	11969800	chr1	11969672	11970204	TEAD4	1000	2	201,240	667,1000
chr1	11968601	11969800	chr1	11969675	11969960	FOXA1	408	4	76,177,178,271	229,296,408,392
chr1	11968601	11969800	chr1	11969682	11970102	EP300	702	5	99,145,190,401,519	294,160,243,131,702
chr1	11968601	11969800	chr1	11969683	11969963	MAFF	258	1	509	258
chr1	11968601	11969800	chr1	11969691	11970114	MYBL2	728	1	186	728
chr1	11968601	11969800	chr1	11969691	11969867	RXRA	213	1	110	213
chr1	11968601	11969800	chr1	11969692	11969988	MEF2C	240	1	94	240
chr1	11968601	11969800	chr1	11969704	11969974	HDAC6	123	1	28	123
chr1	11968601	11969800	chr1	11969705	11970134	CEBPB	504	3	85,212,477	504,433,167
chr1	11968601	11969800	chr1	11969714	11970336	STAT3	239	3	315,411,569	239,133,133
chr1	11968601	11969800	chr1	11969715	11969951	BATF	297	1	81	297
chr1	11968601	11969800	chr1	11969717	11970061	MXI1	265	1	513	265
chr1	11968601	11969800	chr1	11969723	11970083	STAT1	193	1	536	193
chr1	11968601	11969800	chr1	11969729	11969877	FOXA2	482	1	179	482
chr1	11968601	11969800	chr1	11969730	11970010	MAFK	373	1	510	373
chr1	11968601	11969800	chr1	11969732	11970336	GATA1	235	1	582	235
chr1	11968601	11969800	chr1	11969733	11970043	SIX5	141	2	111,233	136,141
chr1	11968601	11969800	chr1	11969734	11970144	GATA2	490	2	221,586	490,318
chr1	11968601	11969800	chr1	11969734	11969873	BCL11A	430	1	82	430
chr1	11968601	11969800	chr1	11969742	11969978	ATF3	272	1	208	272
chr1	11968601	11969800	chr1	11969745	11970041	GATA3	356	1	272	356
chr1	11968601	11969800	chr1	11969759	11969986	TRIM28	1000	1	242	1000
chr1	11968601	11969800	chr1	11969759	11969975	POU5F1	103	1	148	103
chr1	11968601	11969800	chr1	11969783	11970093	BRCA1	180	1	342	180
chr1	11995001	11995400	chr1	11994165	11995156	POLR2A	1000	64	32,61,62,78,104,105,123,124,130,131,146,147,163,168,191,192,206,207,228,229,256,259,275,283,306,307,308,326,328,330,332,334,336,338,340,362,366,402,445,446,465,520,521,522,523,524,525,563,564,577,583,585,596,599,602,610,613,616,619,622,632,633,634,637	275,1000,1000,1000,374,1000,300,304,346,513,288,401,1000,822,421,1000,523,665,351,1000,174,556,782,190,771,171,222,421,1000,1000,885,588,1000,737,754,202,366,1000,581,303,335,702,447,787,1000,252,687,545,573,495,686,1000,850,516,180,362,463,369,308,1000,1000,1000,448,556
chr1	11995001	11995400	chr1	11994198	11995398	RBBP5	403	2	8,33	243,204
chr1	11995001	11995400	chr1	11994224	11995020	YY1	335	5	119,162,203,244,245	335,208,173,282,217
chr1	11995001	11995400	chr1	11994240	11995134	PHF8	1000	1	30	1000
chr1	11995001	11995400	chr1	11994454	11995075	TBP	587	4	317,359,452,545	187,587,121,278
chr1	11995001	11995400	chr1	11994492	11995107	PML	457	2	103,227	457,308
chr1	11995001	11995400	chr1	11994527	11995053	MAZ	510	3	297,396,512	204,253,510
chr1	11995001	11995400	chr1	11994545	11995041	HMGN3	281	1	501	281
chr1	11995001	11995400	chr1	11994554	11995090	SIN3A	171	1	312	171
chr1	11995001	11995400	chr1	11994579	11995015	MXI1	248	3	298,397,441	248,120,219
chr1	11995001	11995400	chr1	11994596	11995137	MAX	964	6	223,296,395,439,511,576	964,180,264,185,413,171
chr1	11995001	11995400	chr1	11994612	11995055	MYC	527	7	487,488,489,575,620,624,626	328,164,527,211,161,337,233
chr1	11995001	11995400	chr1	11994643	11995153	SAP30	185	1	34	185
chr1	11995001	11995400	chr1	11994667	11995057	ETS1	155	1	218	155
chr1	11995001	11995400	chr1	11994676	11995032	TAF7	208	1	158	208
chr1	11995001	11995400	chr1	11994710	11995150	UBTF	594	2	548,549	307,594
chr1	11995001	11995400	chr1	11994730	11995020	THAP1	137	1	241	137
chr1	11995001	11995400	chr1	11994754	11995170	TRIM28	192	1	242	192
chr1	11995001	11995400	chr1	11994930	11995230	SPI1	902	3	107,126,230	271,308,902
chr1	11995001	11995400	chr1	11995102	11995458	RCOR1	271	2	491,492	174,271
chr1	11995001	11995400	chr1	11995119	11995428	ZNF143	243	2	361,552	175,243
chr1	11995001	11995400	chr1	11995198	11995602	ZBTB7A	209	1	247	209
chr1	12227401	12227800	chr1	12226723	12227407	PML	325	1	103	325
chr1	12227401	12227800	chr1	12226757	12228845	POLR2A	1000	37	32,104,105,123,124,130,131,147,206,207,228,229,275,283,306,307,308,326,328,330,332,334,336,338,340,461,465,520,521,522,523,524,525,602,619,622,637	249,984,1000,505,529,702,1000,277,418,614,456,485,384,372,1000,293,311,763,1000,1000,1000,1000,1000,1000,1000,149,461,595,185,954,192,196,1000,325,318,273,158
chr1	12227401	12227800	chr1	12226789	12228172	EZH2	615	3	1,36,40	615,222,212
chr1	12227401	12227800	chr1	12226823	12227493	RBBP5	451	2	8,33	223,451
chr1	12227401	12227800	chr1	12226851	12227582	MAX	1000	2	223,511	1000,647
chr1	12227401	12227800	chr1	12226909	12227624	SAP30	312	1	34	154
chr1	12227401	12227800	chr1	12226932	12227412	PHF8	1000	1	30	1000
chr1	12227401	12227800	chr1	12226955	12227411	CCNT2	264	1	476	264
chr1	12227401	12227800	chr1	12226982	12227778	KDM5B	512	1	31	214
chr1	12227401	12227800	chr1	12227045	12227772	HDAC1	396	1	26	237
chr1	12227401	12227800	chr1	12227284	12227788	CHD1	266	1	23	266
chr1	12227401	12227800	chr1	12227291	12227702	ZBTB7A	178	1	247	178
chr1	12227401	12227800	chr1	12227469	12227720	EGR1	449	2	87,216	189,449
chr1	12227401	12227800	chr1	12227523	12227787	EBF1	293	1	86	293
chr1	12227401	12227800	chr1	12227713	12228202	IRF1	186	2	505,506	186,122
chr1	12227401	12227800	chr1	12227750	12228094	YY1	181	2	119,245	166,181
chr1	12227401	12227800	chr1	12227787	12228163	TBP	184	1	545	184
chr1	12599801	12602000	chr1	12599474	12600184	SETDB1	406	1	589	406
chr1	12599801	12602000	chr1	12599705	12600105	NR2F2	285	1	225	285
chr1	12599801	12602000	chr1	12599735	12600175	CBX3	258	1	211	258
chr1	12599801	12602000	chr1	12599746	12600156	FOSL2	289	1	52	289
chr1	12599801	12602000	chr1	12599754	12600054	RPC155	1000	1	407	1000
chr1	12599801	12602000	chr1	12599762	12600314	MAX	238	2	223,395	235,238
chr1	12599801	12602000	chr1	12599773	12600113	JUN	122	1	381	122
chr1	12599801	12602000	chr1	12599788	12600164	TBP	266	1	412	266
chr1	12599801	12602000	chr1	12599799	12600043	FOS	169	1	556	169
chr1	12599801	12602000	chr1	12599810	12600040	FOSL1	150	1	219	150
chr1	12599801	12602000	chr1	12599816	12600106	USF2	149	1	417	149
chr1	12599801	12602000	chr1	12599848	12600178	RFX5	219	1	406	219
chr1	12599801	12602000	chr1	12599855	12600287	CTCF	467	28	9,16,18,42,44,463,595,598,612,618,630,636,640,642,643,644,646,657,659,661,662,671,672,673,674,676,678,682	216,163,188,101,246,304,192,467,382,98,160,132,142,199,215,124,209,136,242,191,313,108,233,190,150,130,170,304
chr1	12599801	12602000	chr1	12599858	12600138	JUND	500	2	393,507	500,206
chr1	12599801	12602000	chr1	12599865	12600109	EGR1	147	1	216	147
chr1	12599801	12602000	chr1	12599869	12600519	SMARCC1	285	1	371	285
chr1	12599801	12602000	chr1	12599869	12600808	TCF7L2	473	2	414,581	352,436
chr1	12599801	12602000	chr1	12599906	12600390	ATF3	211	1	45	211
chr1	12599801	12602000	chr1	12599915	12600379	MAZ	262	1	396	262
chr1	12599801	12602000	chr1	12599922	12600582	KAP1	269	1	588	269
chr1	12599801	12602000	chr1	12599926	12600535	EP300	1000	1	60	219
chr1	12599801	12602000	chr1	12599954	12600214	SMC3	786	1	408	786
chr1	12599801	12602000	chr1	12599956	12600236	CREB1	267	1	47	267
chr1	12599801	12602000	chr1	12599969	12600289	MAFK	177	1	394	177
chr1	12599801	12602000	chr1	12599971	12600214	RAD21	540	4	149,193,405,466	168,199,540,280
chr1	12599801	12602000	chr1	12599987	12600734	POLR2A	289	3	163,249,402	236,179,289
chr1	12599801	12602000	chr1	12600006	12600658	TFAP2C	1000	1	370	142
chr1	12599801	12602000	chr1	12600026	12600321	CEBPB	1000	8	172,277,343,378,425,426,462,477	226,463,426,1000,321,547,1000,282
chr1	12599801	12602000	chr1	12600037	12600321	NR3C1	674	3	56,57,58	674,361,601
chr1	12599801	12602000	chr1	12600050	12600344	TCF12	496	1	66	496
chr1	12599801	12602000	chr1	12600066	12600677	TFAP2A	1000	1	369	172
chr1	12599801	12602000	chr1	12600123	12600527	MXI1	123	1	397	123
chr1	12599801	12602000	chr1	12600234	12600518	ESR1	553	3	73,74,75	143,553,294
chr1	12599801	12602000	chr1	12600342	12600762	TAF1	186	1	199	186
chr1	12599801	12602000	chr1	12600428	12600752	REST	138	1	274	138
chr1	12599801	12602000	chr1	12600721	12600997	CEBPB	217	1	477	217
chr1	12599801	12602000	chr1	12600736	12601026	ZNF143	187	2	361,419	187,147
chr1	12599801	12602000	chr1	12601262	12601612	HDAC2	136	1	27	136
chr1	12599801	12602000	chr1	12601295	12601907	ZBTB7A	309	1	247	184
chr1	12599801	12602000	chr1	12601391	12601755	TEAD4	263	1	240	263
chr1	12599801	12602000	chr1	12601509	12601825	YY1	157	1	245	157
chr1	12599801	12602000	chr1	12601519	12602095	KDM5B	177	1	31	177
chr1	12599801	12602000	chr1	12601534	12601970	UBTF	193	1	549	193
chr1	12599801	12602000	chr1	12601555	12602051	POLR2A	219	1	622	219
chr1	12599801	12602000	chr1	12601578	12602018	CBX3	277	1	211	277
chr1	12599801	12602000	chr1	12601582	12602078	HMGN3	166	1	501	166
chr1	12599801	12602000	chr1	12601591	12601961	MAZ	176	1	512	176
chr1	12599801	12602000	chr1	12601593	12602049	CCNT2	118	1	476	118
chr1	12599801	12602000	chr1	12601606	12602055	MYC	565	5	485,487,488,489,620	206,565,372,338,265
chr1	12599801	12602000	chr1	12601608	12601908	SP1	152	1	234	152
chr1	12599801	12602000	chr1	12601614	12601950	E2F4	139	1	494	139
chr1	12599801	12602000	chr1	12601625	12601941	EP300	276	1	519	276
chr1	12599801	12602000	chr1	12601629	12601762	REST	375	1	226	375
chr1	12599801	12602000	chr1	12601630	12602020	ETS1	160	1	218	160
chr1	12599801	12602000	chr1	12601631	12601875	EGR1	178	1	216	178
chr1	12599801	12602000	chr1	12601636	12602008	MAX	1000	2	223,511	1000,404
chr1	12599801	12602000	chr1	12601653	12601986	E2F6	1000	2	215,495	1000,848
chr1	12599801	12602000	chr1	12601687	12601951	USF1	347	1	243	347
chr1	12599801	12602000	chr1	12601691	12602091	TAF1	157	1	238	157
chr1	12599801	12602000	chr1	12601691	12601927	HDAC2	243	1	222	243
chr1	12599801	12602000	chr1	12601694	12601990	RCOR1	220	1	492	220
chr1	12599801	12602000	chr1	12601696	12601966	USF2	114	1	550	114
chr1	12599801	12602000	chr1	12601703	12601815	NR2F2	752	1	225	752
chr1	12599801	12602000	chr1	12601970	12602320	HDAC2	167	1	27	167
chr1	12609001	12610400	chr1	12609039	12609535	HMGN3	216	1	501	216
chr1	12609001	12610400	chr1	12609155	12609525	MAZ	270	1	512	270
chr1	12609001	12610400	chr1	12609162	12609718	HDAC8	236	1	592	236
chr1	12609001	12610400	chr1	12609165	12609475	GABPA	172	1	220	172
chr1	12609001	12610400	chr1	12609172	12609468	RCOR1	197	1	492	197
chr1	12609001	12610400	chr1	12609180	12609580	NR2F2	429	1	225	429
chr1	12609001	12610400	chr1	12609200	12609516	YY1	229	1	245	229
chr1	12609001	12610400	chr1	12609212	12609786	MYC	242	5	485,487,620,624,626	121,205,108,242,186
chr1	12609001	12610400	chr1	12609213	12609517	FOXP2	142	1	251	142
chr1	12609001	12610400	chr1	12609225	12610239	MAX	1000	5	223,278,395,460,511	1000,202,343,125,179
chr1	12609001	12610400	chr1	12609252	12609533	E2F6	860	2	215,495	860,439
chr1	12609001	12610400	chr1	12609261	12609631	BCLAF1	127	1	210	127
chr1	12609001	12610400	chr1	12609266	12609411	ZBTB7A	219	1	247	219
chr1	12609001	12610400	chr1	12609280	12609777	REST	185	2	226,274	185,136
chr1	12609001	12610400	chr1	12609289	12609549	SIN3AK20	144	1	232	144
chr1	12609001	12610400	chr1	12609525	12609805	CEBPB	416	3	277,378,462	385,251,416
chr1	12609001	12610400	chr1	12609546	12609818	USF1	225	3	68,202,265	137,225,142
chr1	12609001	12610400	chr1	12609608	12609884	ELF1	237	1	217	237
chr1	12609001	12610400	chr1	12609610	12610215	ESR1	1000	5	73,74,75,269,270	1000,604,211,313,313
chr1	12609001	12610400	chr1	12609656	12609860	SPI1	250	1	230	250
chr1	12609001	12610400	chr1	12609669	12610393	RBBP5	302	1	33	302
chr1	12609001	12610400	chr1	12609703	12610347	SMARCA4	162	1	475	162
chr1	12609001	12610400	chr1	12609710	12610393	POLR2A	497	4	163,206,259,524	497,257,247,415
chr1	12609001	12610400	chr1	12609720	12610380	KAP1	356	1	588	356
chr1	12609001	12610400	chr1	12609728	12610352	PHF8	255	1	30	255
chr1	12609001	12610400	chr1	12609735	12610251	PML	267	1	227	267
chr1	12609001	12610400	chr1	12609747	12610263	TFAP2C	151	1	370	151
chr1	12609001	12610400	chr1	12609752	12610172	JUN	280	5	381,458,482,483,484	280,140,207,207,149
chr1	12609001	12610400	chr1	12609767	12610263	HMGN3	150	1	501	150
chr1	12609001	12610400	chr1	12609769	12610419	SMARCC1	412	1	371	412
chr1	12609001	12610400	chr1	12609772	12610308	SMARCB1	192	1	502	192
chr1	12609001	12610400	chr1	12609778	12610302	HDAC1	185	1	26	185
chr1	12609001	12610400	chr1	12609787	12610243	CCNT2	266	1	476	266
chr1	12609001	12610400	chr1	12609795	12610131	TBL1XR1	221	1	544	221
chr1	12609001	12610400	chr1	12609800	12610254	MYC	233	5	382,488,560,561,620	198,233,165,210,158
chr1	12609001	12610400	chr1	12609803	12610163	IRF1	149	1	506	149
chr1	12609001	12610400	chr1	12609806	12610410	JUND	1000	5	184,393,435,507,594	533,278,270,1000,437
chr1	12609001	12610400	chr1	12609806	12610285	EP300	1000	4	60,190,263,519	233,267,542,266
chr1	12609001	12610400	chr1	12609809	12610285	SIX5	238	1	64	238
chr1	12609001	12610400	chr1	12609811	12610181	MAZ	235	1	512	235
chr1	12609001	12610400	chr1	12609812	12610352	GABPA	288	1	54	288
chr1	12609001	12610400	chr1	12609815	12610255	CBX3	278	1	211	278
chr1	12609001	12610400	chr1	12609817	12610226	MXI1	213	2	397,441	168,213
chr1	12609001	12610400	chr1	12609820	12610259	FOS	821	7	379,457,478,556,557,558,559	138,821,191,535,670,634,368
chr1	12609001	12610400	chr1	12609828	12610431	TCF7L2	612	3	363,414,581	328,612,182
chr1	12609001	12610400	chr1	12609828	12610271	FOSL2	1000	2	52,176	1000,851
chr1	12609001	12610400	chr1	12609830	12610286	STAT3	183	4	566,567,568,569	183,144,144,136
chr1	12609001	12610400	chr1	12609832	12610232	TAF1	119	1	238	119
chr1	12609001	12610400	chr1	12609833	12610204	CHD2	209	2	380,479	209,149
chr1	12609001	12610400	chr1	12609839	12610294	TCF12	1000	1	66	1000
chr1	12609001	12610400	chr1	12609840	12610180	HDAC2	173	1	181	173
chr1	12609001	12610400	chr1	12609844	12610309	RCOR1	201	2	383,492	201,194
chr1	12609001	12610400	chr1	12609848	12610304	SIN3AK20	424	2	63,195	424,133
chr1	12609001	12610400	chr1	12609849	12610342	ATF3	316	2	45,208	316,235
chr1	12609001	12610400	chr1	12609855	12610171	YY1	143	1	245	143
chr1	12609001	12610400	chr1	12609867	12610263	JUNB	382	1	593	382
chr1	12609001	12610400	chr1	12609868	12610308	TEAD4	430	2	201,240	209,430
chr1	12609001	12610400	chr1	12609868	12610352	ZBTB33	272	1	71	272
chr1	12609001	12610400	chr1	12609872	12610208	SP1	169	1	196	169
chr1	12609001	12610400	chr1	12609876	12610176	RXRA	125	1	194	125
chr1	12609001	12610400	chr1	12609878	12610168	USF2	148	1	417	148
chr1	12609001	12610400	chr1	12609878	12610322	GATA2	481	2	221,459	139,481
chr1	12609001	12610400	chr1	12609882	12610206	E2F6	139	1	215	139
chr1	12609001	12610400	chr1	12609883	12610387	REST	508	1	59	508
chr1	12609001	12610400	chr1	12609886	12610150	USF1	132	2	243,265	132,132
chr1	12609001	12610400	chr1	12609887	12609998	FOSL1	373	1	219	373
chr1	12609001	12610400	chr1	12609898	12610298	NR2F2	260	1	225	260
chr1	12609001	12610400	chr1	12609899	12610283	BCL3	812	1	46	812
chr1	12609001	12610400	chr1	12609902	12610162	SMC3	178	1	408	178
chr1	12609001	12610400	chr1	12609903	12610168	FOXA1	606	3	76,177,178	103,606,599
chr1	12609001	12610400	chr1	12609906	12610256	STAT5A	261	1	237	261
chr1	12609001	12610400	chr1	12609908	12610172	CEBPB	356	1	378	356
chr1	12609001	12610400	chr1	12609914	12610218	FOXP2	170	1	251	170
chr1	12609001	12610400	chr1	12609918	12610208	FOXA2	271	1	179	271
chr1	12609001	12610400	chr1	12609920	12610336	TRIM28	221	1	242	221
chr1	12609001	12610400	chr1	12609932	12610232	NR3C1	209	1	56	209
chr1	12609001	12610400	chr1	12609937	12610235	RAD21	204	2	405,466	204,180
chr1	12609001	12610400	chr1	12609986	12610264	BHLHE40	1000	4	171,276,423,472	89,395,838,1000
chr1	12654801	12655800	chr1	12654446	12654876	CTCF	267	22	5,16,18,37,42,44,463,595,597,609,612,621,628,643,657,658,659,662,665,669,672,676	142,203,115,133,97,169,111,149,160,137,129,226,190,174,125,98,255,267,228,133,116,180
chr1	12654801	12655800	chr1	12654868	12655538	RBBP5	185	1	8	185
chr1	12654801	12655800	chr1	12655007	12655533	POLR2A	1000	5	61,62,78,275,596	1000,1000,208,348,212
chr1	12654801	12655800	chr1	12655087	12655377	ESR1	794	3	73,74,75	132,794,404
chr1	12654801	12655800	chr1	12655144	12655460	EP300	215	1	263	215
chr1	12654801	12655800	chr1	12655157	12655433	EGR1	131	1	138	131
chr1	12654801	12655800	chr1	12655169	12655435	USF1	243	2	161,265	168,243
chr1	12654801	12655800	chr1	12655779	12656818	POLR2A	1000	12	61,62,163,168,206,249,259,275,279,402,465,596	1000,1000,383,348,247,339,611,241,253,249,344,399
chr1	12654801	12655800	chr1	12655795	12656279	ATF3	286	2	45,80	286,131
chr1	12675001	12676400	chr1	12674049	12675104	POLR2A	511	5	191,228,445,446,447	511,190,246,219,291
chr1	12675001	12676400	chr1	12674761	12675197	CTCF	202	3	24,595,659	120,202,188
chr1	12675001	12676400	chr1	12674976	12675572	ZNF263	561	1	368	561
chr1	12675001	12676400	chr1	12675028	12675532	CHD1	142	1	23	142
chr1	12675001	12676400	chr1	12675212	12675728	PML	216	1	227	216
chr1	12675001	12676400	chr1	12675297	12675581	NR3C1	445	2	56,57	445,166
chr1	12675001	12676400	chr1	12675684	12676488	KAP1	410	2	365,588	410,316
chr1	12675001	12676400	chr1	12675697	12675937	SPI1	477	3	107,126,230	463,339,477
chr1	12675001	12676400	chr1	12675778	12676378	CTBP2	154	1	348	154
chr1	12675001	12676400	chr1	12675820	12676220	MXI1	307	1	441	307
chr1	12675001	12676400	chr1	12675836	12676506	RBBP5	268	1	8	268
chr1	12675001	12676400	chr1	12675846	12676529	SIN3AK20	650	5	151,195,250,253,260	491,650,205,115,165
chr1	12675001	12676400	chr1	12675851	12676290	EP300	994	4	145,190,273,443	191,994,211,249
chr1	12675001	12676400	chr1	12675872	12676448	TCF12	242	3	66,159,200	242,141,160
chr1	12675001	12676400	chr1	12675899	12676359	RAD21	163	2	149,466	163,163
chr1	12675001	12676400	chr1	12675901	12676129	HNF4G	949	1	183	949
chr1	12675001	12676400	chr1	12675901	12676220	HNF4A	890	2	182,432	890,459
chr1	12675001	12676400	chr1	12675920	12677511	POLR2A	908	14	61,62,147,163,168,191,192,229,275,402,445,446,465,596	250,294,270,241,433,334,458,408,259,317,144,313,256,191
chr1	12675001	12676400	chr1	12675935	12676231	GATA3	308	1	272	308
chr1	12675001	12676400	chr1	12675936	12676278	SP1	876	2	153,196	229,876
chr1	12675001	12676400	chr1	12675938	12676771	TBP	271	3	412,452,545	115,265,143
chr1	12675001	12676400	chr1	12675943	12676603	SMARCB1	210	1	391	210
chr1	12675001	12676400	chr1	12675944	12676324	ARID3A	234	1	422	234
chr1	12675001	12676400	chr1	12675950	12676330	REST	219	1	189	219
chr1	12675001	12676400	chr1	12675960	12676274	FOXA1	1000	4	76,177,178,271	278,1000,1000,947
chr1	12675001	12676400	chr1	12675963	12676611	NFIC	552	1	187	219
chr1	12675001	12676400	chr1	12675965	12676259	FOXA2	1000	1	179	1000
chr1	12675001	12676400	chr1	12675977	12676396	YY1	196	2	162,203	196,161
chr1	12675001	12676400	chr1	12675981	12676257	ELF1	250	1	175	250
chr1	12675001	12676400	chr1	12675990	12676297	TEAD4	1000	2	160,201	607,1000
chr1	12675001	12676400	chr1	12675997	12676403	ESR1	311	5	73,74,75,269,270	118,160,311,168,168
chr1	12675001	12676400	chr1	12675999	12676547	JUND	388	3	184,507,594	388,286,383
chr1	12675001	12676400	chr1	12676002	12676294	MYBL2	351	1	186	351
chr1	12675001	12676400	chr1	12676003	12676252	HDAC2	635	1	181	635
chr1	12675001	12676400	chr1	12676006	12676210	CEBPB	140	1	172	140
chr1	12675001	12676400	chr1	12676007	12676558	TAF1	318	4	65,157,169,199	130,177,116,318
chr1	12675001	12676400	chr1	12676018	12676278	FOSL2	361	1	176	361
chr1	12675001	12676400	chr1	12676028	12676304	CEBPD	166	1	173	166
chr1	12675001	12676400	chr1	12676037	12676367	RFX5	201	1	406	201
chr1	12675001	12676400	chr1	12676048	12676240	RXRA	527	1	194	527
chr1	12675001	12676400	chr1	12676060	12676507	UBTF	360	2	548,549	294,360
chr1	12675001	12676400	chr1	12676064	12676295	SIN3A	837	1	357	837
chr1	12675001	12676400	chr1	12676070	12676270	USF1	174	1	202	174
chr1	12675001	12676400	chr1	12676074	12676474	FOS	302	2	457,590	302,248
chr1	12675001	12676400	chr1	12676094	12676604	SAP30	185	1	34	185
chr1	12675001	12676400	chr1	12676133	12676489	MAX	286	2	223,511	286,146
chr1	12675001	12676400	chr1	12676151	12676355	SPI1	182	1	230	182
chr1	12675001	12676400	chr1	12676157	12676467	MYC	203	1	626	203
chr1	12675001	12676400	chr1	12676185	12676445	SMC3	210	1	408	210
chr1	12675001	12676400	chr1	12676200	12676430	FOSL1	162	1	219	162
chr1	12675001	12676400	chr1	12676317	12676721	ZBTB7A	158	1	247	158
chr1	14076001	14076600	chr1	14075245	14076111	MYC	296	5	487,489,575,620,624	154,296,177,195,232
chr1	14076001	14076600	chr1	14075270	14076443	PHF8	1000	1	30	600
chr1	14076001	14076600	chr1	14075304	14076642	POLR2A	1000	62	61,62,78,104,105,123,124,130,131,146,147,163,168,191,192,206,207,228,229,256,259,275,283,306,307,326,328,330,332,334,336,338,340,362,366,402,445,446,461,465,520,521,522,523,525,563,564,577,583,585,596,599,602,610,613,616,619,622,632,633,634,637	811,509,483,748,1000,444,657,360,961,446,490,958,285,561,945,179,358,452,1000,175,556,644,234,1000,330,949,1000,807,1000,981,1000,1000,1000,223,277,507,355,382,304,658,380,196,712,701,524,730,680,708,633,684,311,119,143,191,262,232,233,536,1000,731,428,155
chr1	14076001	14076600	chr1	14075315	14076040	E2F1	765	3	384,390,572	178,350,356
chr1	14076001	14076600	chr1	14075468	14076239	SIN3A	435	2	312,357	198,244
chr1	14076001	14076600	chr1	14075512	14076649	KDM5B	480	1	31	233
chr1	14076001	14076600	chr1	14075513	14076058	YY1	432	5	119,164,244,245,266	171,168,209,432,350
chr1	14076001	14076600	chr1	14075520	14076024	TCF7L2	631	3	363,414,581	631,290,539
chr1	14076001	14076600	chr1	14075535	14076219	PML	272	1	103	272
chr1	14076001	14076600	chr1	14075550	14076006	CCNT2	194	1	476	194
chr1	14076001	14076600	chr1	14075557	14076076	SIN3AK20	218	3	151,232,260	126,218,148
chr1	14076001	14076600	chr1	14075591	14076027	MAZ	374	2	297,512	345,374
chr1	14076001	14076600	chr1	14075595	14076119	TAF1	696	9	115,127,132,157,169,199,238,254,261	330,221,225,696,187,440,357,263,415
chr1	14076001	14076600	chr1	14075629	14076009	CHD2	427	4	288,345,380,479	391,234,427,161
chr1	14076001	14076600	chr1	14075640	14076089	TCF3	351	1	117	134
chr1	14076001	14076600	chr1	14075644	14076075	NFYB	521	3	302,399,517	507,232,521
chr1	14076001	14076600	chr1	14075645	14076161	TFAP2C	191	1	370	191
chr1	14076001	14076600	chr1	14075678	14076088	GATA2	280	1	586	280
chr1	14076001	14076600	chr1	14075701	14076031	RFX5	142	1	406	142
chr1	14076001	14076600	chr1	14075709	14076074	IRF1	546	3	504,505,506	236,285,546
chr1	14076001	14076600	chr1	14075710	14076107	TBP	590	5	317,359,412,452,545	237,559,224,302,590
chr1	14076001	14076600	chr1	14075731	14076008	ELF1	472	3	88,175,217	472,225,399
chr1	14076001	14076600	chr1	14075732	14076028	RCOR1	219	1	492	219
chr1	14076001	14076600	chr1	14075739	14076035	FOXP2	117	1	255	117
chr1	14076001	14076600	chr1	14075770	14076046	SPI1	325	3	107,126,230	291,269,325
chr1	14076001	14076600	chr1	14075776	14076072	GATA3	250	1	272	250
chr1	14076001	14076600	chr1	14075983	14076534	RBBP5	443	1	33	443
chr1	14076001	14076600	chr1	14076014	14076454	UBTF	503	2	548,549	237,503
chr1	14076001	14076600	chr1	14076062	14076250	E2F6	132	1	215	132
chr1	14076001	14076600	chr1	14076104	14076628	HDAC1	205	1	26	205
chr1	14076001	14076600	chr1	14076129	14076785	E2F1	396	3	384,390,572	236,396,346
chr1	14076001	14076600	chr1	14076140	14076644	CHD1	172	1	23	172
chr1	14076001	14076600	chr1	14076160	14076600	SIN3AK20	128	1	250	128
chr1	14076001	14076600	chr1	14076212	14076576	ELF1	179	1	88	179
chr1	14076001	14076600	chr1	14076234	14076514	PAX5	119	1	129	119
chr1	14076001	14076600	chr1	14076247	14076437	MAX	247	1	223	247
chr1	14076001	14076600	chr1	14076336	14076720	MYC	146	1	487	146
chr1	15273201	15274400	chr1	15273170	15273797	POLR2A	349	3	465,599,637	349,135,204
chr1	15273201	15274400	chr1	15273362	15273678	STAT3	329	4	566,567,568,569	329,167,189,319
chr1	15273201	15274400	chr1	15273479	15273729	FOS	180	1	557	180
chr1	15273201	15274400	chr1	15273935	15274185	NR3C1	549	1	77	549
chr1	15273201	15274400	chr1	15273951	15274262	ESR1	993	3	73,74,75	539,993,546
chr1	16085401	16085800	chr1	16085079	16086173	POLR2A	467	8	62,147,206,445,563,564,619,637	260,313,206,101,208,177,213,156
chr1	16085401	16085800	chr1	16085092	16085402	TAF1	127	1	261	127
chr1	16085401	16085800	chr1	16085263	16085667	ZBTB7A	155	1	247	155
chr1	16085401	16085800	chr1	16085392	16085828	UBTF	272	1	549	272
chr1	16085401	16085800	chr1	16085457	16085813	TAF7	206	1	158	206
chr1	16121201	16121800	chr1	16121408	16121798	MAX	203	1	223	203
chr1	16121201	16121800	chr1	16121610	16121846	HDAC2	126	1	222	126
chr1	16121201	16121800	chr1	16121614	16121844	FOSL1	544	1	219	544
chr1	16121201	16121800	chr1	16121754	16121832	REST	410	1	226	410
chr1	16121201	16121800	chr1	16121142	16121920	KDM5B	185	1	31	174
chr1	16121201	16121800	chr1	16121288	16121998	SETDB1	233	1	589	233
chr1	16121201	16121800	chr1	16121401	16122262	KAP1	470	2	365,588	464,299
chr1	16121201	16121800	chr1	16121463	16122107	SMARCA4	216	1	475	216
chr1	16121201	16121800	chr1	16121464	16122090	POLR2A	445	7	32,163,206,228,249,259,275	195,387,357,445,186,324,265
chr1	16121201	16121800	chr1	16121479	16122055	BCL3	351	1	46	351
chr1	16121201	16121800	chr1	16121516	16122052	SMARCB1	217	1	502	217
chr1	16121201	16121800	chr1	16121519	16122059	GABPA	349	1	54	349
chr1	16121201	16121800	chr1	16121520	16122004	ATF3	469	2	45,208	210,469
chr1	16121201	16121800	chr1	16121527	16122143	TCF7L2	256	3	363,414,581	256,255,253
chr1	16121201	16121800	chr1	16121530	16122026	HMGN3	259	1	501	259
chr1	16121201	16121800	chr1	16121535	16121935	FOS	654	8	379,457,478,556,557,558,559,590	324,654,478,484,402,407,383,414
chr1	16121201	16121800	chr1	16121538	16122104	GATA2	1000	5	221,459,498,586,591	1000,1000,257,232,280
chr1	16121201	16121800	chr1	16121542	16122026	ZBTB33	253	1	71	253
chr1	16121201	16121800	chr1	16121549	16121989	CBX3	434	1	211	434
chr1	16121201	16121800	chr1	16121561	16122026	MYC	299	3	486,487,489	168,299,241
chr1	16121201	16121800	chr1	16121570	16122052	EP300	1000	5	60,263,273,401,519	879,310,146,540,1000
chr1	16121201	16121800	chr1	16121572	16121896	CEBPB	291	2	212,378	284,291
chr1	16121201	16121800	chr1	16121576	16121972	JUNB	462	1	593	462
chr1	16121201	16121800	chr1	16121578	16121953	JUN	1000	7	381,458,480,481,482,483,484	855,1000,669,720,798,735,678
chr1	16121201	16121800	chr1	16121578	16121880	JUND	1000	5	184,393,435,507,594	207,1000,296,1000,1000
chr1	16121201	16121800	chr1	16121582	16122013	RCOR1	925	3	383,491,492	199,245,925
chr1	16121201	16121800	chr1	16121585	16122155	ZNF217	190	1	574	190
chr1	16121201	16121800	chr1	16121588	16121963	FOSL2	1000	2	52,176	228,561
chr1	16121201	16121800	chr1	16121589	16121965	TBP	152	1	412	152
chr1	16121201	16121800	chr1	16121597	16121947	STAT5A	1000	1	237	1000
chr1	16121201	16121800	chr1	16121614	16122003	STAT3	236	2	411,567	236,129
chr1	16121201	16121800	chr1	16121618	16121968	SIRT6	238	1	534	238
chr1	16121201	16121800	chr1	16121619	16121949	RFX5	178	1	406	178
chr1	16121201	16121800	chr1	16121619	16122035	TRIM28	644	1	242	644
chr1	16121201	16121800	chr1	16121633	16122033	TBL1XR1	620	2	543,544	235,620
chr1	16121201	16121800	chr1	16121637	16122021	USF1	235	1	69	235
chr1	16121201	16121800	chr1	16121649	16121919	BDP1	113	1	471	113
chr1	16121201	16121800	chr1	16121653	16122013	ARID3A	490	1	467	490
chr1	16121201	16121800	chr1	16121653	16121997	MXI1	132	1	513	132
chr1	16121201	16121800	chr1	16121657	16122007	STAT1	120	1	537	120
chr1	16121201	16121800	chr1	16121658	16122028	MAZ	284	1	512	284
chr1	16121201	16121800	chr1	16121659	16121988	TEAD4	1000	1	240	1000
chr1	16121201	16121800	chr1	16121667	16121877	CCNT2	490	1	476	490
chr1	16121201	16121800	chr1	16121669	16121899	RAD21	139	1	405	139
chr1	16121201	16121800	chr1	16121672	16121982	BHLHE40	312	1	472	312
chr1	16121201	16121800	chr1	16121675	16121985	GATA1	435	2	497,582	174,435
chr1	16121201	16121800	chr1	16121678	16121906	TCF12	531	1	66	531
chr1	16121201	16121800	chr1	16121679	16121975	GATA3	249	1	272	249
chr1	16121201	16121800	chr1	16121688	16121949	PML	1000	1	227	1000
chr1	16121201	16121800	chr1	16121693	16121949	ATF1	610	1	468	610
chr1	16121201	16121800	chr1	16121696	16121904	NR2F2	1000	1	225	1000
chr1	16121201	16121800	chr1	16121717	16121972	TAL1	1000	1	542	1000
chr1	16121201	16121800	chr1	16121719	16121969	NR3C1	116	1	77	116
chr1	16121201	16121800	chr1	16121725	16122047	ESR1	211	3	73,74,75	112,211,152
chr1	16121201	16121800	chr1	16121753	16122063	IRF1	259	1	504	259
chr1	16121801	16122400	chr1	16121610	16121846	HDAC2	126	1	222	126
chr1	16121801	16122400	chr1	16121614	16121844	FOSL1	544	1	219	544
chr1	16121801	16122400	chr1	16121754	16121832	REST	410	1	226	410
chr1	16121801	16122400	chr1	16121142	16121920	KDM5B	185	1	31	174
chr1	16121801	16122400	chr1	16121288	16121998	SETDB1	233	1	589	233
chr1	16121801	16122400	chr1	16121401	16122262	KAP1	470	2	365,588	464,299
chr1	16121801	16122400	chr1	16121463	16122107	SMARCA4	216	1	475	216
chr1	16121801	16122400	chr1	16121464	16122090	POLR2A	445	7	32,163,206,228,249,259,275	195,387,357,445,186,324,265
chr1	16121801	16122400	chr1	16121479	16122055	BCL3	351	1	46	351
chr1	16121801	16122400	chr1	16121516	16122052	SMARCB1	217	1	502	217
chr1	16121801	16122400	chr1	16121519	16122059	GABPA	349	1	54	349
chr1	16121801	16122400	chr1	16121520	16122004	ATF3	469	2	45,208	210,469
chr1	16121801	16122400	chr1	16121527	16122143	TCF7L2	256	3	363,414,581	256,255,253
chr1	16121801	16122400	chr1	16121530	16122026	HMGN3	259	1	501	259
chr1	16121801	16122400	chr1	16121535	16121935	FOS	654	8	379,457,478,556,557,558,559,590	324,654,478,484,402,407,383,414
chr1	16121801	16122400	chr1	16121538	16122104	GATA2	1000	5	221,459,498,586,591	1000,1000,257,232,280
chr1	16121801	16122400	chr1	16121542	16122026	ZBTB33	253	1	71	253
chr1	16121801	16122400	chr1	16121549	16121989	CBX3	434	1	211	434
chr1	16121801	16122400	chr1	16121561	16122026	MYC	299	3	486,487,489	168,299,241
chr1	16121801	16122400	chr1	16121570	16122052	EP300	1000	5	60,263,273,401,519	879,310,146,540,1000
chr1	16121801	16122400	chr1	16121572	16121896	CEBPB	291	2	212,378	284,291
chr1	16121801	16122400	chr1	16121576	16121972	JUNB	462	1	593	462
chr1	16121801	16122400	chr1	16121578	16121953	JUN	1000	7	381,458,480,481,482,483,484	855,1000,669,720,798,735,678
chr1	16121801	16122400	chr1	16121578	16121880	JUND	1000	5	184,393,435,507,594	207,1000,296,1000,1000
chr1	16121801	16122400	chr1	16121582	16122013	RCOR1	925	3	383,491,492	199,245,925
chr1	16121801	16122400	chr1	16121585	16122155	ZNF217	190	1	574	190
chr1	16121801	16122400	chr1	16121588	16121963	FOSL2	1000	2	52,176	228,561
chr1	16121801	16122400	chr1	16121589	16121965	TBP	152	1	412	152
chr1	16121801	16122400	chr1	16121597	16121947	STAT5A	1000	1	237	1000
chr1	16121801	16122400	chr1	16121614	16122003	STAT3	236	2	411,567	236,129
chr1	16121801	16122400	chr1	16121618	16121968	SIRT6	238	1	534	238
chr1	16121801	16122400	chr1	16121619	16121949	RFX5	178	1	406	178
chr1	16121801	16122400	chr1	16121619	16122035	TRIM28	644	1	242	644
chr1	16121801	16122400	chr1	16121633	16122033	TBL1XR1	620	2	543,544	235,620
chr1	16121801	16122400	chr1	16121637	16122021	USF1	235	1	69	235
chr1	16121801	16122400	chr1	16121649	16121919	BDP1	113	1	471	113
chr1	16121801	16122400	chr1	16121653	16122013	ARID3A	490	1	467	490
chr1	16121801	16122400	chr1	16121653	16121997	MXI1	132	1	513	132
chr1	16121801	16122400	chr1	16121657	16122007	STAT1	120	1	537	120
chr1	16121801	16122400	chr1	16121658	16122028	MAZ	284	1	512	284
chr1	16121801	16122400	chr1	16121659	16121988	TEAD4	1000	1	240	1000
chr1	16121801	16122400	chr1	16121667	16121877	CCNT2	490	1	476	490
chr1	16121801	16122400	chr1	16121669	16121899	RAD21	139	1	405	139
chr1	16121801	16122400	chr1	16121672	16121982	BHLHE40	312	1	472	312
chr1	16121801	16122400	chr1	16121675	16121985	GATA1	435	2	497,582	174,435
chr1	16121801	16122400	chr1	16121678	16121906	TCF12	531	1	66	531
chr1	16121801	16122400	chr1	16121679	16121975	GATA3	249	1	272	249
chr1	16121801	16122400	chr1	16121688	16121949	PML	1000	1	227	1000
chr1	16121801	16122400	chr1	16121693	16121949	ATF1	610	1	468	610
chr1	16121801	16122400	chr1	16121696	16121904	NR2F2	1000	1	225	1000
chr1	16121801	16122400	chr1	16121717	16121972	TAL1	1000	1	542	1000
chr1	16121801	16122400	chr1	16121719	16121969	NR3C1	116	1	77	116
chr1	16121801	16122400	chr1	16121725	16122047	ESR1	211	3	73,74,75	112,211,152
chr1	16121801	16122400	chr1	16121753	16122063	IRF1	259	1	504	259
chr1	16122801	16123800	chr1	16122974	16123315	HNF4A	139	2	182,432	139,134
chr1	16122801	16123800	chr1	16123036	16123372	SP1	163	1	196	163
chr1	16122801	16123800	chr1	16123135	16123711	BCL3	311	1	46	311
chr1	16122801	16123800	chr1	16123156	16123632	STAT1	283	1	410	283
chr1	16122801	16123800	chr1	16123169	16123613	GATA2	140	1	459	140
chr1	16122801	16123800	chr1	16123174	16123550	TCF7L2	224	1	363	224
chr1	16122801	16123800	chr1	16123239	16123703	POLR2A	286	1	163	286
chr1	16122801	16123800	chr1	16123241	16123637	MAX	190	1	395	190
chr1	16122801	16123800	chr1	16123253	16123543	USF2	348	1	417	348
chr1	16122801	16123800	chr1	16123263	16123573	MYC	152	1	560	152
chr1	16122801	16123800	chr1	16123271	16123655	RCOR1	152	1	383	152
chr1	16122801	16123800	chr1	16123274	16123590	USF1	254	3	67,68,265	254,172,139
chr1	16122801	16123800	chr1	16123282	16123644	STAT3	518	6	411,565,566,567,568,569	329,139,518,329,344,512
chr1	16122801	16123800	chr1	16123284	16123684	FOS	596	5	457,556,557,558,559	596,561,580,448,460
chr1	16122801	16123800	chr1	16123286	16123616	RFX5	222	1	406	222
chr1	16122801	16123800	chr1	16123302	16123678	TBP	159	1	412	159
chr1	16122801	16123800	chr1	16123328	16123670	JUN	480	2	381,458	480,442
chr1	16122801	16123800	chr1	16123336	16123606	TCF12	309	1	66	309
chr1	16122801	16123800	chr1	16123345	16123645	NR3C1	242	2	56,77	242,170
chr1	16122801	16123800	chr1	16123348	16123618	EP300	510	2	60,401	428,510
chr1	16122801	16123800	chr1	16123357	16123633	JUND	706	2	393,435	706,225
chr1	16122801	16123800	chr1	16123358	16123643	CEBPB	752	3	277,378,462	256,752,221
chr1	16122801	16123800	chr1	16123370	16123644	FOSL2	707	2	52,176	707,241
chr1	16125401	16126000	chr1	16125410	16126060	SMARCC1	219	1	371	219
chr1	16125401	16126000	chr1	16125449	16125825	TBP	132	1	412	132
chr1	16125401	16126000	chr1	16125450	16125954	TCF7L2	369	1	414	369
chr1	16125401	16126000	chr1	16125455	16125986	POLR2A	370	5	163,206,249,259,275	329,302,370,332,323
chr1	16125401	16126000	chr1	16125468	16126008	GABPA	241	1	54	241
chr1	16125401	16126000	chr1	16125472	16125856	RCOR1	197	1	383	197
chr1	16125401	16126000	chr1	16125473	16125869	MAX	241	2	395,576	241,240
chr1	16125401	16126000	chr1	16125486	16125886	FOS	862	7	379,457,556,557,558,559,590	392,429,862,560,420,539,156
chr1	16125401	16126000	chr1	16125494	16125941	TAF1	146	2	169,261	135,146
chr1	16125401	16126000	chr1	16125497	16125810	USF1	151	2	67,68	151,139
chr1	16125401	16126000	chr1	16125501	16125871	MAZ	188	1	512	188
chr1	16125401	16126000	chr1	16125512	16125881	JUND	590	4	184,350,393,435	336,268,590,304
chr1	16125401	16126000	chr1	16125518	16125908	EP300	1000	4	60,263,273,401	1000,177,164,142
chr1	16125401	16126000	chr1	16125528	16125888	MYC	246	3	382,560,561	160,246,151
chr1	16125401	16126000	chr1	16125531	16125811	CREB1	173	1	47	173
chr1	16125401	16126000	chr1	16125532	16125808	TFAP2C	900	1	370	900
chr1	16125401	16126000	chr1	16125532	16125872	JUN	248	2	381,458	206,248
chr1	16125401	16126000	chr1	16125532	16125712	CTCF	111	1	639	111
chr1	16125401	16126000	chr1	16125538	16125908	CHD2	224	1	380	224
chr1	16125401	16126000	chr1	16125538	16125908	RELA	357	1	325	357
chr1	16125401	16126000	chr1	16125539	16125829	USF2	148	1	417	148
chr1	16125401	16126000	chr1	16125541	16125773	TFAP2A	486	1	369	486
chr1	16125401	16126000	chr1	16125543	16125859	EBF1	428	2	86,292	355,428
chr1	16125401	16126000	chr1	16125543	16125899	SIN3AK20	197	1	260	197
chr1	16125401	16126000	chr1	16125555	16125853	FOSL2	1000	2	52,176	1000,697
chr1	16125401	16126000	chr1	16125560	16125848	NR3C1	593	4	56,57,58,77	593,402,516,416
chr1	16125401	16126000	chr1	16125571	16125862	TCF12	455	1	66	455
chr1	16125401	16126000	chr1	16125571	16125895	REST	146	1	274	146
chr1	16125401	16126000	chr1	16125583	16125813	FOSL1	197	1	219	197
chr1	16125401	16126000	chr1	16125597	16125864	CEBPB	1000	5	277,378,425,426,462	582,1000,135,240,979
chr1	16125401	16126000	chr1	16125974	16126247	NR3C1	1000	4	56,57,58,77	1000,714,1000,756
chr1	16125401	16126000	chr1	16125976	16126372	MAX	134	1	395	134
chr1	16125401	16126000	chr1	16125982	16126262	CREB1	514	1	47	514
chr1	16126201	16127800	chr1	16125974	16126247	NR3C1	1000	4	56,57,58,77	1000,714,1000,756
chr1	16126201	16127800	chr1	16125976	16126372	MAX	134	1	395	134
chr1	16126201	16127800	chr1	16125982	16126262	CREB1	514	1	47	514
chr1	16126201	16127800	chr1	16126256	16127782	POLR2A	1000	12	61,62,163,168,191,192,259,275,402,445,446,616	253,411,257,362,332,1000,282,247,251,86,225,225
chr1	16126201	16127800	chr1	16126439	16127332	ZNF217	267	1	574	213
chr1	16126201	16127800	chr1	16126459	16127109	SMARCC1	417	1	371	417
chr1	16126201	16127800	chr1	16126466	16126756	FOXA2	182	1	179	182
chr1	16126201	16127800	chr1	16126471	16126995	HDAC1	206	1	26	206
chr1	16126201	16127800	chr1	16126472	16127472	SIN3AK20	312	3	63,195,250	311,154,107
chr1	16126201	16127800	chr1	16126481	16127057	BCL3	287	1	46	287
chr1	16126201	16127800	chr1	16126489	16127196	TCF7L2	1000	7	363,367,413,414,453,573,581	1000,909,492,379,332,1000,451
chr1	16126201	16127800	chr1	16126490	16127065	ZNF263	1000	2	368,553	363,178
chr1	16126201	16127800	chr1	16126490	16126730	FOXA1	208	1	271	208
chr1	16126201	16127800	chr1	16126497	16127050	HDAC2	235	2	27,181	165,235
chr1	16126201	16127800	chr1	16126503	16127334	GATA3	1000	2	272,571	1000,229
chr1	16126201	16127800	chr1	16126533	16126855	MYC	349	3	623,624,626	349,314,242
chr1	16126201	16127800	chr1	16126545	16127055	SMARCC2	178	1	372	178
chr1	16126201	16127800	chr1	16126552	16126961	TBP	199	2	412,452	199,172
chr1	16126201	16127800	chr1	16126578	16127353	GABPA	387	4	54,166,180,220	293,159,215,151
chr1	16126201	16127800	chr1	16126584	16126911	ESR1	195	3	74,269,270	136,195,195
chr1	16126201	16127800	chr1	16126594	16127050	JUND	1000	5	184,393,435,507,594	1000,622,1000,340,241
chr1	16126201	16127800	chr1	16126596	16127054	TFAP2C	1000	1	370	489
chr1	16126201	16127800	chr1	16126598	16127337	EP300	1000	7	60,190,263,273,401,443,519	823,398,265,335,182,200,209
chr1	16126201	16127800	chr1	16126601	16127001	FOS	428	6	379,457,556,557,558,590	210,215,404,360,428,336
chr1	16126201	16127800	chr1	16126603	16127097	RCOR1	349	4	383,429,491,492	349,198,182,189
chr1	16126201	16127800	chr1	16126610	16127152	MXI1	292	2	397,441	121,292
chr1	16126201	16127800	chr1	16126612	16127003	TFAP2A	1000	1	369	374
chr1	16126201	16127800	chr1	16126617	16127367	E2F6	156	3	215,386,495	126,127,156
chr1	16126201	16127800	chr1	16126619	16126965	JUN	454	3	381,428,480	454,308,112
chr1	16126201	16127800	chr1	16126633	16126973	NR2C2	739	1	416	739
chr1	16126201	16127800	chr1	16126636	16127016	ARID3A	202	1	422	202
chr1	16126201	16127800	chr1	16126639	16127302	TEAD4	470	2	201,240	402,470
chr1	16126201	16127800	chr1	16126639	16127253	TCF12	528	1	66	524
chr1	16126201	16127800	chr1	16126642	16126906	BHLHE40	515	2	276,423	216,515
chr1	16126201	16127800	chr1	16126642	16126865	TAF1	653	1	199	653
chr1	16126201	16127800	chr1	16126642	16126966	FOSL2	1000	2	52,176	1000,1000
chr1	16126201	16127800	chr1	16126649	16126925	STAT3	130	1	566	130
chr1	16126201	16127800	chr1	16126655	16127421	KAP1	468	2	365,588	468,440
chr1	16126201	16127800	chr1	16126665	16127331	MAZ	520	3	396,440,512	210,507,321
chr1	16126201	16127800	chr1	16126683	16126947	CEBPB	301	1	378	301
chr1	16126201	16127800	chr1	16126686	16126982	HNF4A	853	2	182,432	853,632
chr1	16126201	16127800	chr1	16126687	16126977	HNF4G	569	1	183	569
chr1	16126201	16127800	chr1	16126699	16126929	FOSL1	189	1	219	189
chr1	16126201	16127800	chr1	16126747	16126949	SP1	858	1	196	858
chr1	16126201	16127800	chr1	16126750	16127294	NFIC	361	1	187	361
chr1	16126201	16127800	chr1	16126779	16127179	NR2F2	366	1	225	366
chr1	16126201	16127800	chr1	16126832	16127382	GATA2	1000	4	221,459,586,591	178,456,1000,288
chr1	16126201	16127800	chr1	16126836	16127136	RXRA	358	1	194	358
chr1	16126201	16127800	chr1	16126844	16127300	CCNT2	124	1	476	124
chr1	16126201	16127800	chr1	16126845	16127461	MYBL2	312	1	186	312
chr1	16126201	16127800	chr1	16126846	16127090	EGR1	326	1	216	326
chr1	16126201	16127800	chr1	16126864	16127266	MAX	400	3	223,395,511	275,258,400
chr1	16126201	16127800	chr1	16126865	16127195	RFX5	174	1	406	174
chr1	16126201	16127800	chr1	16126869	16127309	MYC	388	5	382,487,489,623,626	243,271,304,388,304
chr1	16126201	16127800	chr1	16126884	16127589	YY1	234	2	70,203	187,234
chr1	16126201	16127800	chr1	16126945	16127265	MAFK	170	1	394	170
chr1	16126201	16127800	chr1	16126948	16127246	NR3C1	1000	5	55,56,57,58,77	186,1000,734,1000,1000
chr1	16126201	16127800	chr1	16126961	16127241	CREB1	714	1	47	714
chr1	16126201	16127800	chr1	16126977	16127353	ESR1	196	4	74,75,269,270	159,149,196,196
chr1	16126201	16127800	chr1	16127048	16127311	FOXA1	448	2	76,271	146,448
chr1	16126201	16127800	chr1	16127056	16127809	TAF1	195	3	65,169,199	157,171,195
chr1	16126201	16127800	chr1	16127374	16127744	CHD2	185	1	380	185
chr1	16126201	16127800	chr1	16127474	16127784	NR3C1	175	1	58	175
chr1	16126201	16127800	chr1	16127624	16128000	TBP	109	1	412	109
chr1	16126201	16127800	chr1	16127625	16127915	USF2	293	1	417	293
chr1	16126201	16127800	chr1	16127646	16127846	USF1	163	1	202	163
chr1	16126201	16127800	chr1	16127654	16127984	EP300	133	1	401	133
chr1	16126201	16127800	chr1	16127690	16128010	JUND	146	1	393	146
chr1	16126201	16127800	chr1	16127738	16127988	FOS	196	2	557,558	196,195
chr1	16159601	16160000	chr1	16159412	16160219	KAP1	413	2	365,588	413,356
chr1	16159601	16160000	chr1	16159456	16159912	JUND	501	3	393,507,594	378,501,367
chr1	16159601	16160000	chr1	16159484	16159894	FOSL2	312	1	52	312
chr1	16159601	16160000	chr1	16159490	16159874	JUN	177	2	381,482	177,113
chr1	16159601	16160000	chr1	16159498	16160074	KDM5B	215	1	31	215
chr1	16159601	16160000	chr1	16159512	16160169	UBTF	209	2	548,549	155,161
chr1	16159601	16160000	chr1	16159525	16159981	GTF2F1	132	1	389	132
chr1	16159601	16160000	chr1	16159525	16160303	POLR2A	1000	25	61,62,124,163,168,228,229,275,402,403,520,521,522,523,524,525,563,564,577,585,596,599,613,622,632	327,382,265,307,679,332,1000,416,869,311,273,301,193,270,286,277,284,205,409,231,195,197,207,503,308
chr1	16159601	16160000	chr1	16159553	16159845	FOS	538	5	556,557,558,559,590	538,421,408,413,158
chr1	16159601	16160000	chr1	16159566	16159802	ATF3	390	1	208	390
chr1	16159601	16160000	chr1	16159574	16159804	FOSL1	354	1	219	354
chr1	16159601	16160000	chr1	16159576	16160092	PML	268	1	227	268
chr1	16159601	16160000	chr1	16159601	16160125	YY1	265	2	244,245	143,211
chr1	16159601	16160000	chr1	16159633	16160202	MYC	325	3	487,488,489	170,217,325
chr1	16159601	16160000	chr1	16159645	16160305	SMARCB1	186	1	391	186
chr1	16159601	16160000	chr1	16159670	16159930	SMC3	236	1	408	236
chr1	16159601	16160000	chr1	16159675	16160331	SIN3AK20	341	2	63,232	341,147
chr1	16159601	16160000	chr1	16159701	16160217	TFAP2C	154	1	370	154
chr1	16159601	16160000	chr1	16159715	16159952	PHF8	479	1	30	479
chr1	16159601	16160000	chr1	16159744	16160248	TCF7L2	370	1	414	370
chr1	16159601	16160000	chr1	16159767	16160203	ELF1	646	2	50,217	288,646
chr1	16159601	16160000	chr1	16159772	16160169	MAX	519	3	223,395,511	519,244,417
chr1	16159601	16160000	chr1	16159775	16160131	TAF1	548	2	169,238	269,548
chr1	16159601	16160000	chr1	16159788	16160164	TBP	209	2	412,545	209,174
chr1	16159601	16160000	chr1	16159801	16160111	BHLHE40	222	1	472	222
chr1	16159601	16160000	chr1	16159814	16160184	MAZ	182	1	512	182
chr1	16159601	16160000	chr1	16159848	16160172	E2F6	168	1	215	168
chr1	16159601	16160000	chr1	16159940	16160236	RCOR1	187	1	492	187
chr1	16212401	16213200	chr1	16212086	16212601	CTCF	894	52	2,9,14,16,18,24,35,37,39,42,44,290,463,493,612,618,621,631,636,638,639,640,641,642,643,644,645,646,648,652,657,658,659,660,661,662,663,666,668,669,671,672,673,674,675,676,678,681,682,684,685,687	95,308,89,633,306,186,118,410,224,99,445,117,335,302,179,99,234,238,161,110,218,252,280,894,680,233,143,454,118,144,178,167,366,288,417,310,104,151,156,108,257,759,873,465,209,166,258,85,591,161,222,137
chr1	16212401	16213200	chr1	16212140	16212490	SIRT6	111	1	534	111
chr1	16212401	16213200	chr1	16212149	16212413	BRF2	107	1	474	107
chr1	16212401	16213200	chr1	16212185	16212585	STAT3	152	3	411,566,569	124,152,133
chr1	16212401	16213200	chr1	16212210	16212511	SMC3	367	2	408,450	367,157
chr1	16212401	16213200	chr1	16212227	16212475	RAD21	344	3	264,405,466	259,344,202
chr1	16212401	16213200	chr1	16212237	16212553	MYC	203	1	575	203
chr1	16212401	16213200	chr1	16212245	16212575	EP300	384	1	401	384
chr1	16212401	16213200	chr1	16212270	16212558	CEBPB	1000	9	172,212,277,343,378,425,426,462,477	167,1000,1000,527,1000,162,993,1000,1000
chr1	16212401	16213200	chr1	16212272	16212548	MAX	178	1	576	178
chr1	16212401	16213200	chr1	16212314	16212644	RFX5	145	1	406	145
chr1	16212401	16213200	chr1	16212431	16212655	SRF	198	1	113	198
chr1	16212401	16213200	chr1	16212475	16213055	ATF2	349	1	134	349
chr1	16212401	16213200	chr1	16212482	16213371	POLR2A	850	20	22,32,104,147,163,168,206,207,228,229,259,275,461,521,524,525,563,619,622,633	128,330,499,584,428,392,247,405,469,850,456,317,165,206,193,413,300,133,300,352
chr1	16212401	16213200	chr1	16212491	16213591	KAP1	478	2	365,588	334,256
chr1	16212401	16213200	chr1	16212507	16213117	SP4	290	1	155	290
chr1	16212401	16213200	chr1	16212516	16213092	KDM5B	310	1	31	310
chr1	16212401	16213200	chr1	16212563	16213079	PML	214	1	227	214
chr1	16212401	16213200	chr1	16212618	16212998	ELK1	144	1	496	144
chr1	16212401	16213200	chr1	16212621	16212901	PHF8	632	1	30	632
chr1	16212401	16213200	chr1	16212631	16213031	TAF1	764	3	157,238,261	764,242,310
chr1	16212401	16213200	chr1	16212641	16212977	YY1	187	1	162	187
chr1	16212401	16213200	chr1	16212644	16213058	RCOR1	351	2	491,492	202,351
chr1	16212401	16213200	chr1	16212664	16213091	TBP	231	3	359,412,452	231,123,116
chr1	16212401	16213200	chr1	16212671	16213027	TAF7	470	2	158,239	212,470
chr1	16212401	16213200	chr1	16212671	16213021	STAT5A	234	1	237	234
chr1	16212401	16213200	chr1	16212688	16213101	TBL1XR1	327	2	543,544	322,327
chr1	16212401	16213200	chr1	16212689	16213033	REST	237	3	226,257,258	237,230,191
chr1	16212401	16213200	chr1	16212693	16213169	MYC	482	6	487,488,489,490,624,626	200,181,482,152,222,270
chr1	16212401	16213200	chr1	16212699	16213103	GTF2F1	140	1	500	140
chr1	16212401	16213200	chr1	16212712	16213128	TRIM28	219	1	242	219
chr1	16212401	16213200	chr1	16212717	16213173	SIN3AK20	219	2	195,232	187,219
chr1	16212401	16213200	chr1	16212728	16213192	MAZ	779	3	396,440,512	229,160,779
chr1	16212401	16213200	chr1	16212731	16213171	CBX3	339	1	211	339
chr1	16212401	16213200	chr1	16212737	16213057	BACH1	298	1	470	298
chr1	16212401	16213200	chr1	16212741	16213017	SPI1	956	2	107,230	240,956
chr1	16212401	16213200	chr1	16212742	16213238	HMGN3	429	1	501	429
chr1	16212401	16213200	chr1	16212746	16213088	EP300	636	3	145,263,519	238,316,636
chr1	16212401	16213200	chr1	16212748	16213156	FOXP2	200	2	251,255	161,200
chr1	16212401	16213200	chr1	16212750	16213283	MXI1	287	4	298,397,441,513	182,140,287,284
chr1	16212401	16213200	chr1	16212750	16213144	SP1	366	3	153,196,234	366,136,150
chr1	16212401	16213200	chr1	16212757	16213067	BHLHE40	225	1	472	225
chr1	16212401	16213200	chr1	16212763	16213219	CCNT2	454	1	476	454
chr1	16212401	16213200	chr1	16212763	16213053	ZNF143	180	1	552	180
chr1	16212401	16213200	chr1	16212768	16213158	ETS1	174	1	218	174
chr1	16212401	16213200	chr1	16212775	16213171	MAX	528	4	223,395,511,576	528,224,391,170
chr1	16212401	16213200	chr1	16212780	16213184	ZBTB7A	355	1	247	355
chr1	16212401	16213200	chr1	16212783	16213023	FOXA1	222	1	271	222
chr1	16212401	16213200	chr1	16212795	16213103	JUND	408	2	184,507	162,408
chr1	16212401	16213200	chr1	16212798	16213158	IRF1	148	1	506	148
chr1	16212401	16213200	chr1	16212800	16213076	CEBPB	584	2	378,477	584,254
chr1	16212401	16213200	chr1	16212817	16213093	ELF1	627	2	175,217	158,627
chr1	16212401	16213200	chr1	16212826	16213042	RAD21	298	1	264	298
chr1	16212401	16213200	chr1	16212855	16213099	EGR1	316	1	216	316
chr1	16213201	16213600	chr1	16212482	16213371	POLR2A	850	20	22,32,104,147,163,168,206,207,228,229,259,275,461,521,524,525,563,619,622,633	128,330,499,584,428,392,247,405,469,850,456,317,165,206,193,413,300,133,300,352
chr1	16213201	16213600	chr1	16212491	16213591	KAP1	478	2	365,588	334,256
chr1	16213201	16213600	chr1	16212742	16213238	HMGN3	429	1	501	429
chr1	16213201	16213600	chr1	16212750	16213283	MXI1	287	4	298,397,441,513	182,140,287,284
chr1	16213201	16213600	chr1	16212763	16213219	CCNT2	454	1	476	454
chr1	16339001	16340200	chr1	16338730	16339020	ZNF143	287	1	552	287
chr1	16339001	16340200	chr1	16338751	16339047	RCOR1	197	1	492	197
chr1	16339001	16340200	chr1	16338776	16339046	GTF3C2	231	1	546	231
chr1	16339001	16340200	chr1	16338779	16339129	HDAC2	216	1	27	216
chr1	16339001	16340200	chr1	16338929	16339599	RBBP5	303	1	8	303
chr1	16339001	16340200	chr1	16338955	16339425	CTCF	677	41	2,5,9,16,18,24,37,42,44,137,174,213,493,595,597,598,601,603,604,605,606,607,609,612,621,627,628,629,630,631,635,636,642,643,659,666,667,671,679,682,685	112,211,329,105,116,341,250,91,144,231,247,207,501,616,570,585,116,297,178,130,184,125,182,677,499,255,421,274,380,314,359,326,118,184,136,160,157,102,161,144,157
chr1	16339001	16340200	chr1	16339062	16339318	RAD21	615	5	149,193,231,355,405	615,436,168,285,482
chr1	16339001	16340200	chr1	16339070	16339730	MTA3	416	1	95	416
chr1	16339001	16340200	chr1	16339072	16339616	NFIC	250	1	187	250
chr1	16339001	16340200	chr1	16339074	16339454	SMC3	595	2	408,535	595,131
chr1	16339001	16340200	chr1	16339075	16339385	BHLHE40	223	1	472	223
chr1	16339001	16340200	chr1	16339085	16339554	ZNF143	391	4	322,361,419,552	278,349,391,329
chr1	16339001	16340200	chr1	16339091	16339492	RCOR1	354	2	383,492	189,354
chr1	16339001	16340200	chr1	16339129	16340093	POLR2A	613	14	146,147,163,228,229,306,520,521,522,523,525,577,610,622	259,294,263,218,613,283,199,177,196,170,230,183,207,275
chr1	16339001	16340200	chr1	16339144	16339660	TFAP2C	186	1	370	186
chr1	16339001	16340200	chr1	16339145	16339469	BACH1	147	1	341	147
chr1	16339001	16340200	chr1	16339149	16339549	NR2F2	313	1	225	313
chr1	16339001	16340200	chr1	16339152	16339522	BCLAF1	131	1	210	131
chr1	16339001	16340200	chr1	16339156	16339660	TCF7L2	509	2	363,414	282,509
chr1	16339001	16340200	chr1	16339158	16339498	STAT3	168	3	567,568,569	166,168,132
chr1	16339001	16340200	chr1	16339162	16339518	MAX	183	2	511,576	149,183
chr1	16339001	16340200	chr1	16339165	16339601	ELF1	1000	4	50,88,175,217	309,1000,818,1000
chr1	16339001	16340200	chr1	16339169	16339699	TFAP2A	150	1	369	150
chr1	16339001	16340200	chr1	16339172	16339542	MAZ	212	1	512	212
chr1	16339001	16340200	chr1	16339174	16339757	TAF1	379	2	115,157	135,379
chr1	16339001	16340200	chr1	16339179	16339635	SIN3AK20	149	1	195	149
chr1	16339001	16340200	chr1	16339196	16339426	FOSL1	155	1	219	155
chr1	16339001	16340200	chr1	16339205	16339405	BCL3	97	1	209	97
chr1	16339001	16340200	chr1	16339215	16339601	CHD2	299	3	288,380,479	248,235,299
chr1	16339001	16340200	chr1	16339215	16339487	CEBPB	854	9	172,212,277,343,378,425,426,462,477	197,603,204,224,838,256,296,617,854
chr1	16339001	16340200	chr1	16339216	16339526	E2F4	191	1	562	191
chr1	16339001	16340200	chr1	16339219	16339594	EP300	307	3	145,190,519	136,153,307
chr1	16339001	16340200	chr1	16339225	16339541	YY1	193	1	245	193
chr1	16339001	16340200	chr1	16339247	16339583	TBL1XR1	371	1	544	371
chr1	16339001	16340200	chr1	16339252	16340066	HMGN3	309	1	501	236
chr1	16339001	16340200	chr1	16339256	16339536	JUND	239	1	507	239
chr1	16339001	16340200	chr1	16339273	16339633	IRF1	110	1	506	110
chr1	16339001	16340200	chr1	16339279	16340069	MYC	226	4	487,488,489,620	210,140,182,114
chr1	16339001	16340200	chr1	16339281	16339641	ARID3A	152	1	467	152
chr1	16339001	16340200	chr1	16339286	16339611	SP1	313	2	153,234	159,313
chr1	16339001	16340200	chr1	16339291	16339607	EBF1	155	1	292	155
chr1	16339001	16340200	chr1	16339296	16340150	ZBTB7A	980	2	205,247	173,980
chr1	16339001	16340200	chr1	16339297	16339552	MEF2A	1000	2	93,224	432,1000
chr1	16339001	16340200	chr1	16339299	16339538	SRF	223	4	113,156,198,236	223,168,175,222
chr1	16339001	16340200	chr1	16339340	16339471	MEF2C	347	1	94	347
chr1	16339001	16340200	chr1	16339341	16339467	EGR1	468	1	216	468
chr1	16339001	16340200	chr1	16339382	16339718	ESRRA	158	1	430	158
chr1	16339001	16340200	chr1	16339389	16339745	TAF7	197	1	158	197
chr1	16339001	16340200	chr1	16339401	16339584	E2F1	764	1	390	764
chr1	16339001	16340200	chr1	16339414	16340036	TBP	249	2	359,545	182,249
chr1	16339001	16340200	chr1	16339419	16339582	CCNT2	386	1	476	386
chr1	16339001	16340200	chr1	16339420	16339945	ESR1	335	2	74,75	335,174
chr1	16339001	16340200	chr1	16339471	16339838	PHF8	462	1	30	462
chr1	16339001	16340200	chr1	16339572	16340030	MAZ	596	3	297,440,512	284,155,596
chr1	16339001	16340200	chr1	16339587	16340043	CCNT2	511	1	476	511
chr1	16339001	16340200	chr1	16339677	16340077	FOS	559	6	457,478,556,557,559,590	209,353,285,236,278,559
chr1	16339001	16340200	chr1	16339702	16340066	TEAD4	357	1	240	357
chr1	16339001	16340200	chr1	16339728	16339958	MAX	336	1	223	336
chr1	16339001	16340200	chr1	16339738	16340327	JUND	1000	6	142,184,350,435,507,594	939,557,1000,358,1000,355
chr1	16339001	16340200	chr1	16339740	16340116	TCF7L2	147	1	363	147
chr1	16339001	16340200	chr1	16339744	16340060	JUN	830	5	346,458,480,482,484	260,216,231,149,830
chr1	16339001	16340200	chr1	16339750	16340030	BCL11A	151	1	82	151
chr1	16339001	16340200	chr1	16339759	16340049	MEF2A	380	2	93,224	138,380
chr1	16339001	16340200	chr1	16339770	16340006	FOSL2	1000	1	176	1000
chr1	16339001	16340200	chr1	16339777	16340027	ATF3	726	2	135,208	150,726
chr1	16339001	16340200	chr1	16339785	16339990	NFATC1	444	1	96	444
chr1	16339001	16340200	chr1	16339789	16339990	FOSL1	1000	1	219	1000
chr1	16339001	16340200	chr1	16339796	16340287	JUNB	631	1	593	128
chr1	16339001	16340200	chr1	16339813	16340026	RUNX3	850	1	109	850
chr1	16339001	16340200	chr1	16339900	16339964	EGR1	433	1	216	433
chr1	16339001	16340200	chr1	16339940	16340250	ZNF143	281	2	361,552	184,281
chr1	16470001	16472800	chr1	16469803	16470903	POLR2A	675	10	163,168,192,228,229,249,402,524,613,622	360,675,352,516,502,190,310,299,195,200
chr1	16470001	16472800	chr1	16469821	16470471	SMARCC1	193	1	371	193
chr1	16470001	16472800	chr1	16469838	16470498	SMARCB1	219	1	391	219
chr1	16470001	16472800	chr1	16469877	16470601	RBBP5	196	1	33	196
chr1	16470001	16472800	chr1	16469919	16470239	JUND	295	1	393	295
chr1	16470001	16472800	chr1	16469924	16470214	USF2	202	1	417	202
chr1	16470001	16472800	chr1	16469936	16470728	MYC	401	7	382,486,487,488,489,620,626	137,208,401,285,242,158,185
chr1	16470001	16472800	chr1	16469940	16470200	SMC3	224	1	408	224
chr1	16470001	16472800	chr1	16469941	16470191	NR3C1	119	1	77	119
chr1	16470001	16472800	chr1	16469957	16470327	CHD2	197	1	380	197
chr1	16470001	16472800	chr1	16469960	16470657	MAX	622	3	223,395,511	622,226,259
chr1	16470001	16472800	chr1	16470002	16470662	TFAP2C	1000	1	370	1000
chr1	16470001	16472800	chr1	16470007	16470233	CEBPB	1000	2	378,425	1000,256
chr1	16470001	16472800	chr1	16470078	16470534	GTF2F1	158	1	389	158
chr1	16470001	16472800	chr1	16470095	16470644	HDAC2	290	3	27,181,222	173,290,272
chr1	16470001	16472800	chr1	16470097	16470992	GATA1	802	2	497,582	104,330
chr1	16470001	16472800	chr1	16470104	16470631	FOSL2	241	2	52,176	241,211
chr1	16470001	16472800	chr1	16470141	16470431	HNF4G	357	1	183	357
chr1	16470001	16472800	chr1	16470149	16470549	NR2F2	519	1	225	519
chr1	16470001	16472800	chr1	16470157	16470963	YY1	554	4	70,203,244,245	202,381,275,554
chr1	16470001	16472800	chr1	16470165	16470467	HNF4A	236	2	182,432	185,236
chr1	16470001	16472800	chr1	16470178	16470694	PML	233	1	227	233
chr1	16470001	16472800	chr1	16470193	16470698	RXRA	243	1	194	211
chr1	16470001	16472800	chr1	16470196	16470692	HMGN3	408	1	501	408
chr1	16470001	16472800	chr1	16470204	16470820	MYBL2	278	1	186	278
chr1	16470001	16472800	chr1	16470218	16470768	GATA2	562	3	221,498,591	562,272,221
chr1	16470001	16472800	chr1	16470228	16470684	CCNT2	280	1	476	280
chr1	16470001	16472800	chr1	16470243	16470547	ESR1	168	1	74	168
chr1	16470001	16472800	chr1	16470244	16470634	ETS1	293	1	218	293
chr1	16470001	16472800	chr1	16470246	16470728	MAZ	910	3	396,440,512	270,238,910
chr1	16470001	16472800	chr1	16470247	16470787	GABPA	270	2	54,220	270,203
chr1	16470001	16472800	chr1	16470249	16470705	JUND	373	3	184,507,594	373,359,353
chr1	16470001	16472800	chr1	16470260	16470645	TFAP2A	1000	1	369	1000
chr1	16470001	16472800	chr1	16470264	16470669	NR3C1	383	3	56,58,77	383,206,248
chr1	16470001	16472800	chr1	16470267	16470671	MXI1	123	1	397	123
chr1	16470001	16472800	chr1	16470267	16470707	CBX3	444	1	211	444
chr1	16470001	16472800	chr1	16470280	16470680	TBL1XR1	306	2	543,544	188,306
chr1	16470001	16472800	chr1	16470284	16471082	TCF7L2	1000	6	363,413,414,453,573,581	1000,863,1000,494,747,231
chr1	16470001	16472800	chr1	16470289	16470783	UBTF	227	2	548,549	149,227
chr1	16470001	16472800	chr1	16470289	16470649	IRF1	192	1	506	192
chr1	16470001	16472800	chr1	16470291	16470707	TRIM28	278	1	242	278
chr1	16470001	16472800	chr1	16470308	16470608	SP1	329	2	196,234	329,189
chr1	16470001	16472800	chr1	16470316	16470727	RCOR1	680	3	383,491,492	216,219,680
chr1	16470001	16472800	chr1	16470316	16470540	RAD21	153	1	193	153
chr1	16470001	16472800	chr1	16470318	16470622	BRCA1	156	1	374	156
chr1	16470001	16472800	chr1	16470323	16470867	NFIC	383	1	187	383
chr1	16470001	16472800	chr1	16470324	16470674	STAT5A	503	1	237	503
chr1	16470001	16472800	chr1	16470325	16470801	ELK4	139	1	388	139
chr1	16470001	16472800	chr1	16470325	16471148	ZBTB7A	399	1	247	169
chr1	16470001	16472800	chr1	16470328	16470704	TBP	185	1	545	185
chr1	16470001	16472800	chr1	16470328	16470638	BHLHE40	543	1	472	543
chr1	16470001	16472800	chr1	16470332	16470716	USF1	200	1	69	200
chr1	16470001	16472800	chr1	16470347	16470710	EP300	862	3	60,190,519	862,857,731
chr1	16470001	16472800	chr1	16470349	16470609	SMC3	176	1	408	176
[truncated: 116,347 more rows]
